# Supplementary material for: SHLD2/FAM35A co‐operates with REV7 to coordinate DNA double‐strand break repair pathway choice
Source: EMBO J. 2018 Aug 28;37(18):e100158. doi: 10.15252/embj.2018100158 (PMC6138439; doi:10.15252/embj.2018100158)
Supplement: Supplementary file 2 — Table EV1 [file EMBJ-37-e100158-s002.xlsx]

## Sheet: A) Rev7 MS Gene BFDR<0.05 
	AP-MS							BioID
	FLAG-REV7			FLAG-REV7 NCS				BirA-REV7			BirA-REV7 NCS
	PREYS	Peptide counts	BFDR	PREYS	Peptide counts	BFDR		PREYS	Peptide counts	BFDR	PREYS	Peptide counts	BFDR
	CHAMP1	1950	0	CHAMP1	2207	0		MCCC2	3351	0	MKI67	3591	0
	MAP1B	838	0	MAP1B	800	0		MKI67	2801	0	MCCC2	3382	0
	POGZ	816	0	POGZ	578	0		PC	2725	0	PC	2813	0
	IRS4	476	0	RPS6	268	0		PCCA	2307	0	MCCC1	2562	0
	SMC1A	297	0	SMC1A	243	0		MCCC1	2104	0	PCCA	2442	0
	REV3L	286	0	EEF1A1	231	0.03		CHAMP1	1982	0	PCCB	2263	0
	RPS6	279	0	REV3L	226	0		GTF2I	1811	0	EEF1A1	1961	0
	EEF1A1	260	0	KATNA1	208	0		PCCB	1768	0	CHAMP1	1951	0
	SMC3	226	0	RPL23	203	0		PRKDC	1561	0	GTF2I	1824	0
	MACF1	224	0	SMC3	202	0		EEF1A1	1544	0	CCAR2	1610	0
	RPS7	223	0	ELMO2	193	0		CCAR2	1391	0	PRKDC	1504	0
	KATNA1	198	0	MACF1	186	0		NUMA1	1346	0	NUMA1	1220	0
	RPS15A	196	0	RPS7	173	0		CHD4	1287	0	NPM1	1219	0
	RCL1	191	0	RPS2	155	0		MTA1	1064	0	CHD4	1194	0
	CAD	174	0	RPS15A	154	0		PRPF8	994	0	MTA1	1139	0
	RPS2	164	0	TNRC6B	141	0		PARP1	970	0	SF3B1	933	0
	LMNB2	163	0	RCL1	132	0		DYNC1H1	957	0	DYNC1H1	915	0
	PGAM5	162	0	NOP58	125	0		SF3B1	956	0	PRPF8	913	0
	RPL23	155	0	CAD	123	0		ADNP	933	0	PARP1	890	0
	IMMT	146	0	IMMT	123	0.05		ATP5A1	926	0	ADNP	873	0
	TNRC6B	146	0	RPL7	122	0		POGZ	846	0	HNRNPK	868	0
	EEF1G	138	0	KIF11	114	0		HNRNPK	802	0	POGZ	851	0
	ATP5A1	136	0	NOP56	106	0		ZBTB33	791	0	HNRNPM	815	0
	NOP56	136	0	RPL13A	106	0		HNRNPM	790	0	ATP5A1	784	0
	HEATR1	131	0	LAS1L	104	0		SNRNP200	776	0	TPX2	719	0
	RPL7	128	0	ZMYM4	99	0		HNRNPU	739	0	TOP2A	690	0
	RPL13A	119	0	KATNB1	93	0		HSPA9	694	0	DHX9	667	0
	RPL21	118	0	ALDH18A1	92	0		DHX9	685	0	HSPA9	648	0
	MAP4	117	0	MAP4	92	0		EIF4A1	683	0	ZFR	637	0
	ERLIN2	116	0	ERLIN2	91	0		DDX21	644	0	DDX21	622	0
	ABCD3	115	0.04	PLK1	91	0		SPEN	630	0	HNRNPU	594	0
	LAS1L	115	0	ATP5A1	90	0		ZFR	628	0	CLTC	589	0
	NOP58	112	0	CHAF1A	87	0		CLTC	600	0	SPEN	586	0
	PA2G4	110	0	RPS3A	85	0		ATP5B	575	0	MDC1	566	0
	HNRNPA0	109	0	CBX1	84	0		RPL3	568	0	KMT2B	549	0
	STK38L	108	0	RPL11	84	0.02		KMT2A	561	0	KMT2A	544	0
	RPS3A	107	0	CAMSAP3	82	0		SRRM2	551	0	ATP5B	535	0
	EIF2AK3	102	0	STK38L	81	0		MDC1	549	0	SF3B2	534	0
	ALDH18A1	101	0	EIF2AK3	80	0.01		ZMYM2	534	0	MATR3	528	0
	RPL11	95	0	KIF23	74	0.01		RPS3	527	0	EIF4A1	526	0
	MSH2	89	0	RADIL	74	0		ALDH18A1	525	0	HSPD1	514	0
	KIF11	86	0	MSH2	73	0		PHB2	523	0	PUF60	501	0
	KATNB1	84	0	DDX60L	72	0		HNRNPC	521	0	PHB2	499	0
	CAMSAP3	82	0	RACGAP1	67	0		SNRNP70	518	0	HSP90AB1	491	0
	RPL26	82	0	RPL26	62	0.03		HSP90AB1	513	0	SART3	489	0
	CHAF1A	81	0	KIF2A	60	0		KMT2B	512	0	SRRM2	489	0
	ZMYM4	81	0	IPO8	59	0		HSPD1	508	0	GATAD2B	480	0
	FOXP1	80	0	SENP3	59	0		PUF60	505	0	ALDH18A1	479	0
	RADIL	79	0	SCYL2	58	0		MYBBP1A	503	0	HNRNPC	473	0
	PRMT1	75	0	PDS5B	54	0		MATR3	499	0	HNRNPA2B1	461	0
	SHMT2	72	0	RTCB	54	0.03		SF3B2	493	0	MYBBP1A	455	0
	KIF2C	71	0.05	TIMM50	54	0		TOP2A	489	0	YLPM1	452	0
	CBX1	66	0	RBBP7	52	0		SART3	483	0	HSP90AA1	450	0
	KIF2A	66	0	EIF4A1	51	0		GATAD2B	473	0	ZMYM2	450	0
	OGT	66	0	POLD2	51	0		YLPM1	472	0	SFPQ	435	0
	PABPC4	66	0	SLC25A13	50	0		SMARCA5	471	0.03	SF3A1	425	0
	RTCB	65	0	SNRPD1	50	0.02		BAZ1B	459	0	BAZ1B	421	0
	SCYL2	65	0	ERLIN1	49	0		PRPF19	447	0	ILF2	411	0
	SHPRH	64	0	SHMT2	49	0		CAND1	442	0	PRCC	407	0
	TECR	64	0.02	OGT	47	0		EFTUD2	435	0.01	PRPF19	407	0
	RPN1	63	0.01	SMC2	46	0		HNRNPA2B1	432	0	SNRNP70	405	0
	MCM7	62	0	RRP12	45	0		SFPQ	431	0	NUP153	399	0
	SND1	62	0.03	CLCC1	44	0		ILF2	420	0	HDAC2	398	0
	EIF4A1	61	0	RNF219	44	0		ARID1A	417	0	ZNF318	398	0
	FOXP2	61	0.05	SLC25A5	44	0.01		MGA	404	0	TOX4	396	0
	POLD2	61	0	RPL14	43	0.01		NUP153	404	0	RPL3	395	0
	SSR4	60	0	TRMT1L	43	0.03		TPX2	402	0	THRAP3	394	0
	RPL35A	59	0.02	CCT5	42	0		BRD4	401	0	GATAD2A	393	0
	TIMM50	59	0	RPS27	42	0.04		PRCC	401	0	CAND1	391	0
	RPS27	58	0	EHMT2	41	0		MTA2	400	0	MTA2	386	0
	SHROOM3	58	0	EIF2S1	41	0		GATAD2A	397	0	ACIN1	381	0
	IPO8	57	0	GCN1	41	0		HSP90AA1	397	0	RPL6	381	0
	PDS5B	57	0	NCAPD3	39	0		HDAC2	396	0	TRAP1	380	0
	CLNS1A	56	0	TET2	39	0		HSPA1L	394	0	RPS7	368	0
	CCT5	53	0	RAD21	38	0		RPL6	394	0	HDAC1	364	0
	DDX20	53	0	CLNS1A	37	0		RPS7	382	0	PRR12	363	0
	RPN2	52	0	DPY30	37	0		TRAP1	381	0	CHD8	359	0
	SMC2	52	0	NDUFA4	37	0		TOX4	380	0	DIDO1	359	0.01
	CAPZB	51	0.02	POLR2A	37	0		PKM	377	0	CDC5L	357	0
	DDX56	50	0	PPM1B	37	0		ZNF318	377	0	RPL4	356	0
	RSL1D1	50	0	SLC25A1	37	0		MCM7	376	0	MGA	355	0
	SNRPD1	50	0.02	TOMM22	37	0		ZMYM4	375	0	HSP90B1	353	0
	GEMIN4	49	0	FYTTD1	36	0		DDX3X	374	0	BRD4	351	0
	RRP12	48	0	NUP188	36	0		THRAP3	373	0	DDX3X	349	0
	CALM2	47	0	SMC4	36	0		CHD8	369	0	ZMYM4	342	0
	RPL14	47	0	ATP2A2	35	0.01		DIDO1	365	0	ARID1A	341	0
	SLC25A5	47	0.01	DNAJC11	35	0		SF3A1	364	0	HIST1H4J	339	0
	GCN1	46	0	GTPBP1	35	0		CDC5L	360	0	TRIR	339	0
	POLR2B	46	0	INA	35	0		NOLC1	350	0	HNRNPL	330	0
	TMOD3	46	0.04	KIF18B	35	0		HDAC1	349	0	CHERP	328	0
	NCAPD3	45	0	AURKA	34	0		PRR12	349	0	DDX5	328	0
	ERLIN1	44	0	FARSA	34	0		XRCC5	348	0	NCOR1	326	0
	GTPBP4	44	0	GEMIN4	34	0		DDX5	341	0	TMPO	326	0
	SENP3	44	0.02	MSH3	34	0		HNRNPL	340	0	ARID2	325	0
	ATP2A2	43	0	DDX56	33	0		SMC3	338	0	XRCC5	318	0
	DNAJC11	43	0	RPN2	33	0		ARID2	337	0	RPS4X	315	0
	EIF2S1	43	0	FOXP1	32	0		HIST1H4J	333	0	HNRNPA1	313	0
	PPM1B	43	0	RPL38	32	0		LARS	332	0	TCF20	311	0
	SMC4	43	0	SSR4	32	0		CAD	330	0	BCOR	309	0
	CHCHD3	42	0	ORC3	31	0		CHERP	329	0	LEMD3	309	0
	DPY30	42	0	STAT3	31	0		NCOR1	329	0	ATRX	307	0
	FASN	42	0	TCP1	31	0		BCOR	328	0	LRPPRC	300	0
	HDLBP	42	0	GK	30	0		SMC1A	327	0	XAB2	299	0
	TOMM22	42	0	POLR1A	30	0		HSP90B1	326	0	LARS	295	0
	RNF219	41	0	STK38	30	0		MTHFD1	326	0	MTHFD1	295	0
	RPL38	41	0	CHCHD3	29	0		TUFM	318	0	RPRD2	292	0
	EEF2	39	0.02	ITPR2	29	0		YEATS2	318	0	SMC3	289	0
	GK	39	0	SLC25A3	29	0		LEMD3	316	0	HNRNPR	288	0
	NSUN2	39	0	SLC25A6	29	0		TMPO	315	0.03	YEATS2	285	0
	RBBP7	39	0	SMN2	29	0		HNRNPR	314	0	TUFM	282	0
	TET2	39	0	GTF2I	28	0		ATRX	312	0	EPPK1	281	0
	CLCC1	38	0	KIF5B	28	0		PRPF3	312	0	BCLAF1	278	0
	MCM5	38	0	CALM2	27	0		RPL4	310	0	HNRNPH1	277	0
	MSH3	37	0	SRPRA	27	0		XAB2	302	0	NOLC1	275	0
	RAD21	37	0	ZCCHC6	27	0		MCM4	300	0	PRPF3	275	0
	SLC25A1	37	0	DDX20	26	0.01		HNRNPA1	298	0	RPL7	275	0
	FARSA	36	0	DYNC1H1	26	0		RBBP6	298	0	NSUN2	272	0
	FARSB	36	0	MCM7	26	0		SUPT16H	296	0	RAD50	271	0
	SLC25A13	36	0	PKP2	26	0		LRPPRC	294	0	SCML2	271	0
	SMN2	36	0	EEF1B2	25	0		NSUN2	294	0	SUPT16H	271	0
	STAT3	36	0	EPPK1	25	0		RPS4X	292	0	CSE1L	270	0
	AFG3L2	35	0	FAM35A	25	0		TCF20	288	0	RBBP7	268	0
	BAG2	35	0	FARSB	25	0		RBBP7	286	0	NUDT21	266	0.05
	G3BP1	35	0.01	GTSE1	25	0		MCM6	284	0	ZMYM3	266	0
	NUP188	34	0	UTP14A	25	0		SCML2	283	0	PKM	264	0.04
	EIF2S2	33	0	DNAJA3	24	0		TRIR	282	0	MCM4	263	0
	PKP2	33	0	NTPCR	24	0		RAD50	281	0	SMC1A	262	0
	SLC25A3	33	0	RCN2	24	0.01		SON	280	0	RBBP6	261	0
	TCP1	33	0	UQCRC2	24	0		EPPK1	278	0	KPNA2	260	0
	FYTTD1	32	0	KATNBL1	23	0		USP9X	271	0	DDX18	256	0
	NOC4L	32	0.05	ORC5	23	0		EIF4A3	270	0	GART	256	0.04
	NTPCR	32	0	POLR2B	23	0		CDK1	268	0	WIZ	253	0
	POLR1A	32	0	PCLO	22	0		CSE1L	267	0	SND1	251	0
	POLR2A	32	0	TAF5L	22	0		GART	267	0	EIF4A3	248	0
	SLC25A6	32	0	WAPL	22	0		RBM25	266	0	USP9X	248	0
	STK38	32	0	SKIV2L2	21	0		ATP2A2	265	0	RPL15	247	0
	CAPZA1	31	0.04	SLC25A11	21	0		MBD3	265	0	XRCC6	247	0
	CTTN	31	0	VDAC1	21	0		SRCAP	265	0	RPS14	245	0
	H1FX	31	0	CPVL	20	0		UQCRC2	264	0	SMARCA4	244	0
	IGF2BP3	31	0	INTS1	20	0		RPL11	262	0	PHF3	238	0
	ORC3	31	0	MEPCE	20	0		SND1	262	0	RPL11	238	0
	SRPRA	31	0	PEG10	20	0		RPRD2	261	0	RPL5	238	0
	VARS	31	0	PURB	20	0		ACTB	256	0	RBM25	237	0
	ATAD1	30	0	RPUSD3	20	0		BCLAF1	255	0.02	ACTB	234	0
	EEF1B2	30	0	STRAP	20	0		DHX15	254	0	RANBP3	234	0
	UQCRC2	30	0	TAF6L	20	0		RPL7	254	0	ATP1A1	233	0
	DNAJA3	29	0	ATAD1	19	0		PHF3	252	0	DDX17	233	0
	DYNC1H1	29	0	CCT2	19	0		HNRNPH1	251	0	ATP2A2	231	0
	EHMT2	29	0	EIF2S2	19	0		ATP1A1	250	0	SRCAP	230	0
	GTF2I	29	0	ESPL1	19	0		XRCC6	249	0	MBD3	229	0
	GTPBP1	29	0	HDLBP	19	0		ZMYM3	249	0	DHX15	228	0
	SMPD4	29	0	HMMR	19	0		AHCTF1	247	0	PPP4R3A	228	0
	TAF6L	29	0	NDUFA9	19	0		EP400	247	0	SON	228	0
	VDAC1	29	0	PI4KA	19	0		PDCD11	246	0	AHCTF1	227	0
	RPL39	28	0.01	SUPT7L	19	0		SMARCA4	246	0	HUWE1	227	0
	SPTBN2	28	0	AFG3L2	18	0		RPL15	244	0	TOP2B	227	0
	UTP14A	28	0	ATXN10	18	0		WIZ	243	0	ADAR	226	0
	INTS1	27	0	CTTN	18	0		KDM1A	241	0	PDCD11	225	0
	ITPR2	27	0	GTF3C5	18	0		LMNB1	239	0	MCM6	224	0
	PRRC2A	27	0	STAG2	18	0		BAZ2A	238	0	KDM1A	222	0
	RCN2	27	0	ZNF644	18	0		DDX18	236	0	SRRM1	220	0
	WAPL	27	0	AKAP2	17	0		PPP4R3A	233	0	SFXN1	219	0
	CCT2	26	0	CEP70	17	0		SMARCC2	233	0	KHSRP	218	0
	CPVL	26	0	CLTC	17	0		CUX1	231	0	BAZ2A	217	0
	EPPK1	26	0	LARS	17	0		DDX17	231	0	SNRPA	216	0
	RFTN1	26	0	PHGDH	17	0		PSMD3	231	0	C1QBP	214	0
	CEP70	25	0	RAI1	17	0		C1QBP	230	0	CBX3	214	0
	TRRAP	25	0	RPL7L1	17	0		HUWE1	225	0	EP400	213	0
	PEG10	24	0	ARHGEF2	16	0		RPS14	224	0	MED1	213	0
	RPUSD3	24	0	ATXN2	16	0		RBM27	223	0	RPLP0	213	0
	STRAP	24	0	CCT4	16	0		SMC4	223	0.02	PSMD3	211	0
	ZCCHC6	24	0	IGF2BP3	16	0		KPNA2	220	0	KMT2D	207	0
	CPSF2	23	0	PRRC2A	16	0		MED1	220	0	LONP1	207	0
	DIMT1	23	0	PTPN13	16	0		MFAP1	219	0	HEATR1	206	0
	EMC2	23	0	RFC1	16	0		CBX3	217	0	PHB	206	0
	SKIV2L2	23	0	RFTN1	16	0		SNW1	216	0	CUX1	205	0
	TAF5L	23	0	WRN	16	0.01		FBL	214	0	SMARCE1	205	0
	ZNF146	23	0	ZNF146	16	0		RPL26	214	0	MFAP1	204	0
	EDC4	22	0.04	ALG13	15	0		SNRPA	214	0	ARID3B	203	0
	INA	22	0	DIMT1	15	0		CBX1	213	0	RBM27	203	0
	LSM12	22	0	EMC7	15	0		KMT2D	213	0	RBMX	203	0
	CLTC	21	0	FAM120A	15	0.01		RPN2	213	0	CBX1	201	0
	HSPD1	21	0	NUSAP1	15	0.01		FIP1L1	212	0	SUGP1	201	0
	MEPCE	21	0	TRRAP	15	0		CPSF6	211	0	NAT10	200	0
	NT5DC2	21	0	YWHAE	15	0.01		HEATR1	211	0	NOP56	200	0
	RAI1	21	0	CDC20	14	0		TIMM50	211	0	SLC25A3	200	0
	YEATS4	21	0.01	FASN	14	0		ADAR	210	0	RPN2	197	0
	CORO1C	20	0	GTF3C3	14	0		VDAC3	210	0	DBT	194	0
	GTF3C1	20	0	HSP90AA1	14	0		ILF3	208	0	TIMM50	194	0
	KATNBL1	20	0	INCENP	14	0		SNRPA1	208	0	WBP11	193	0
	NDUFA9	20	0	NDUFA10	14	0		KHSRP	207	0	RSL1D1	191	0
	RPS13	20	0	PES1	14	0		LONP1	207	0	IGF2BP1	190	0
	TP53	20	0	PRC1	14	0		SRRM1	207	0	NUP205	190	0
	CHD3	19	0	SPATA5	14	0		RPL5	206	0	PRPF40A	190	0
	FAM35A	19	0	TP53	14	0		RSL1D1	205	0	LMNB1	189	0
	MYO19	19	0	lacZ	14	0		TOP2B	203	0	PRPF4	189	0
	TXLNG	19	0	ASCC3	13	0		PDCD6IP	202	0	SMARCC2	189	0
	UQCRFS1	19	0.02	CEP350	13	0.01		LIN54	200	0	SNRPA1	188	0
	AATF	18	0.01	FSIP2	13	0.01		SFXN1	200	0	SIN3A	187	0.05
	FAM120A	18	0	HSPD1	13	0		PHB	199	0	UQCRC2	187	0
	KIF18B	18	0	MRM3	13	0		NOP56	197	0	RBM10	186	0
	MCU	18	0	NF1	13	0		TCERG1	197	0	MSH2	185	0
	NUP85	18	0.02	SLAIN1	13	0		RPLP0	196	0	NUP93	184	0
	OBSCN	18	0	SPTBN2	13	0		DDX39A	194	0	MDN1	183	0
	ORC5	18	0.05	SRPRB	13	0.01		PRPF4	193	0	COIL	182	0
	PI4KA	18	0	VARS	13	0		PRPF40A	193	0	PDCD6IP	182	0
	SLC25A11	18	0	CFL1	12	0.01		SIN3A	193	0.03	SUGP2	182	0
	TXLNA	18	0	CORO1C	12	0		RBBP4	192	0	WDR36	182	0
	ARHGEF2	17	0	EHBP1	12	0		SMARCE1	191	0	SERPINH1	181	0
	ASCC2	17	0	GTF3C1	12	0		NAT10	190	0	SNW1	181	0
	ASCC3	17	0	HELLS	12	0		REV3L	190	0	ZNF281	181	0
	ATP5C1	17	0	MCU	12	0		TCOF1	189	0	NUCKS1	178	0
	EMC7	17	0	NAP1L1	12	0		COIL	188	0	XPO1	178	0
	GIGYF2	17	0	SEC61A1	12	0		ARID3B	187	0	TCOF1	177	0
	IFIT5	17	0	SELENOM	12	0		GTF3C1	186	0	CPSF6	176	0.01
	NOL10	17	0	TROVE2	12	0		MSH2	186	0	P00761	176	0
	PARN	17	0	TXLNA	12	0.01		IK	185	0	RBBP4	176	0
	RPL7L1	17	0	TXLNG	12	0		SLC25A3	185	0	RREB1	173	0
	SERPINH1	17	0	ZNF24	12	0		PRPF6	184	0	FBL	171	0
	SNRPN	17	0.02	CAPRIN2	11	0		FTSJ3	183	0	ESF1	170	0
	TROVE2	17	0	CAPZA2	11	0.03		NUP205	183	0	PHGDH	170	0
	YWHAE	17	0	DHX37	11	0		NAMPT	182	0	RBM26	170	0
	AKAP1	16	0	F2RL1	11	0		RREB1	182	0	SLC25A13	170	0
	EHBP1	16	0	HIRIP3	11	0		SUGP1	182	0	VDAC3	170	0
	MCM4	16	0	IQGAP3	11	0		RPL13	181	0	FTSJ3	168	0
	MCTS1	16	0	KIAA0391	11	0		RPN1	181	0	SMC2	167	0.04
	NDUFA4	16	0	LAMA2	11	0		EMSY	180	0	BRD8	166	0
	PURB	16	0	NSUN2	11	0		RPS3A	179	0	GTF3C1	166	0
	SUPT7L	16	0	PCM1	11	0		SRSF1	179	0	IPO5	165	0
	YTHDF2	16	0	PHF8	11	0		BPTF	177	0	lacZ	165	0
	HSP90AA1	15	0	PKP4	11	0.01		BRD8	177	0	ZNF326	164	0
	NAP1L1	15	0	PURA	11	0		SMC2	177	0	REV3L	163	0
	PCLO	15	0	RBBP5	11	0		RPL28	174	0	RPL26	163	0
	PES1	15	0	RPP25L	11	0		SERPINH1	174	0	NOP58	162	0
	PKP4	15	0	SGF29	11	0		ZNF326	173	0	RPL9	161	0
	RECQL	15	0.01	AKAP1	10	0		RBMX	172	0	WDR70	160	0
	SARM1	15	0	CDC7	10	0		SUGP2	172	0	RPN1	159	0
	SCAI	15	0	EAF2	10	0.04		WBP11	172	0	RPS3A	159	0
	SGF29	15	0	GIGYF2	10	0.01		WDR70	172	0	KIF4A	158	0.04
	WDR6	15	0	HSP90AB1	10	0		IGF2BP1	170	0	ZC3H11A	158	0
	ALG13	14	0	KIF14	10	0		NUP93	170	0	IK	157	0
	CCT4	14	0	LEO1	10	0		RACK1	170	0	TCERG1	157	0
	DNAJA1	14	0	LSM12	10	0.02		RPL17	170	0	SRSF1	156	0
	GTF3C5	14	0	NT5DC2	10	0		SLC25A13	170	0	SUPT5H	156	0
	HELLS	14	0	PARN	10	0.01		DDX39B	169	0	SNRPD2	153	0
	HNRNPDL	14	0.02	POLR1C	10	0.01		ESF1	168	0	BPTF	152	0
	IBA57	14	0	PSMC4	10	0		WDR36	168	0	CANX	152	0
	KIAA0391	14	0	RPS13	10	0		ZC3H14	167	0	EMSY	152	0
	KIF5B	14	0.01	SRPK1	10	0		DNMBP	166	0	ZNF280C	152	0
	LRRC47	14	0.01	STOML2	10	0		P00761	166	0	KIF23	150	0
	MRM3	14	0	THEM6	10	0		PHGDH	166	0	RPL13	150	0
	MTX2	14	0	TOMM40	10	0		XPO1	166	0	RPL8	150	0
	PPAN-P2RY11	14	0.05	ZEB1	10	0		ZNF280C	166	0	SSRP1	150	0
	PPP2R2A	14	0					RPL10A	164	0	RBM14	149	0
	PURA	14	0					RPL9	164	0	HSD17B10	146	0
	RFC3	14	0.02					SNRPD2	164	0	BAZ1A	145	0
	RRS1	14	0					PBRM1	162	0	ACTN4	143	0
	SRPRB	14	0.01					PNN	162	0	COPG1	143	0
	lacZ	14	0					DBT	160	0	CSNK2A1	143	0
	ACOT8	13	0					IPO5	160	0	LIN54	143	0
	EDC3	13	0					CANX	159	0	RACK1	143	0
	EIF3C	13	0.01					lacZ	158	0	TOP1	143	0
	FXR1	13	0					CSNK2A1	157	0	DDX54	142	0
	GTF3C3	13	0					RBM26	157	0	GTPBP4	142	0
	NDUFA10	13	0					SRSF11	157	0	RPL17	142	0
	PBX1	13	0					RPL8	156	0	SAP30BP	142	0
	PCM1	13	0					ZC3H11A	153	0	HNRNPA0	141	0
	PNKD	13	0					ZNF281	153	0	RPL10A	141	0
	PRR12	13	0					ACTN4	152	0	PCBP2	140	0
	RFC1	13	0					MDN1	152	0	SF3A2	139	0
	RPF2	13	0					DDX10	150	0	TAF1	139	0
	TADA1	13	0					HNRNPF	150	0	NAMPT	138	0
	THEM6	13	0					RPS16	150	0	RBM33	137	0
	ADH1	12	0					TOP1	150	0	PBRM1	136	0
	ARHGEF3	12	0					HNRNPA0	149	0	PES1	136	0
	CAPRIN2	12	0					DHX30	147	0	RPL23	135	0
	CAPZA2	12	0.01					ELAVL1	147	0	XPO5	135	0
	DHX37	12	0					NOP58	147	0	VPS72	134	0
	DNAJA2	12	0					RBM14	147	0	CRNKL1	133	0
	EEF1E1	12	0.02					SAP18	147	0	CIC	132	0.05
	MED14	12	0					DDX54	146	0	DDX10	132	0
	NSMCE1	12	0					RPL21	145	0	DDX24	132	0
	PARD3	12	0					DLD	144	0	HNRNPF	132	0
	POLR1B	12	0					GTPBP4	142	0	IQGAP1	132	0
	POLR2H	12	0.01					SMARCA1	142	0	SNRPG	132	0
	SELENOM	12	0					XPO5	142	0	ELAVL1	131	0
	SLAIN1	12	0					BAZ1A	141	0	PDS5B	131	0
	SRPK1	12	0					CHD3	140	0	SART1	130	0
	TAB1	12	0					SNRPD1	140	0	SLC25A11	129	0
	TOMM40	12	0					SSRP1	140	0	SNRPD1	129	0
	ABCE1	11	0					DDX24	139	0	RPL21	126	0
	CCAR2	11	0					PES1	139	0	USP7	126	0
	DKC1	11	0					KIAA0368	138	0	ARID1B	125	0
	DNAH14	11	0.01					RPL13A	138	0	DNMBP	125	0
	EIF5B	11	0					CIC	137	0.03	RPS16	125	0
	HSD17B10	11	0					SLC25A11	136	0	SF1	125	0
	ITPR1	11	0					ARID1B	135	0	SMCHD1	125	0
	LEMD3	11	0					COPG1	135	0	CHD3	123	0
	MSH6	11	0					DDX1	135	0	HDGFL2	123	0
	PRRC2C	11	0					SF1	135	0	HNRNPH2	121	0
	SKA1	11	0					FAM208A	134	0	PRPF6	121	0
	SMC6	11	0					HNRNPAB	134	0	BCORL1	120	0
	SPATA5	11	0					RPL35A	134	0	GTF2F1	120	0
	SSR3	11	0					ATAD3A	133	0	SMARCA1	120	0
	STAG2	11	0.01					HSD17B10	132	0	UBR5	120	0
	SUN2	11	0					NUP155	132	0	ZMYND8	120	0
	SUPT3H	11	0					CRNKL1	131	0	CDCA2	119	0
	VRK2	11	0.02					HDGFL2	131	0	ZC3H18	119	0
	ZNF24	11	0					RPL18A	131	0	ZHX3	118	0
	LARS	10	0					RBM15	130	0	DLD	117	0
	MAP1S	10	0					RPA1	130	0	SAP18	117	0
	PHGDH	10	0					RPL23	129	0	AQR	116	0
	RPS18	10	0					SUPT5H	129	0	EXOSC10	116	0
	SSB	10	0					AQR	128	0	MSH6	116	0.02
	TADA3	10	0					CUL4B	128	0	NUP155	116	0
	TRIM25	10	0					RBM33	128	0	RPL31	116	0
	UPF3B	10	0					HYOU1	127	0	KIAA0368	115	0
	WDR61	10	0					IQGAP1	127	0	NOP2	115	0
								NUCKS1	127	0	RPL10	115	0
								PCNA	127	0	ERLIN2	114	0
								PDS5B	127	0	HYOU1	114	0
								RPS23	127	0	ANXA2	113	0
								TAF1	126	0	EIF2S2	113	0
								SAP30BP	124	0	RPA1	113	0
								VPS72	124	0	ATAD3A	112	0
								CWC22	123	0	ELOA	112	0
								NOP2	123	0	HNRNPA3	112	0
								SART1	123	0	COPA	111	0
								SMCHD1	122	0	SCAF4	111	0
								MSH6	121	0	XRN2	111	0
								P4HA1	121	0	HIST2H2AA4	110	0
								USP7	121	0	HSD17B12	110	0
								ECH1	120	0	UBA1	110	0
								ZHX3	119	0	BRD7	109	0
								FANCI	118	0	BRIX1	109	0
								BCORL1	117	0	DDX47	108	0
								BRD7	117	0	DHX30	108	0
								ERLIN2	117	0	HNRNPUL1	106	0
								SF3A2	117	0	RAD21	106	0
								ASH2L	116	0	TARDBP	106	0
								NPEPPS	116	0	TRIM24	106	0
								DDX47	115	0	CCAR1	105	0
								ELOA	115	0	RPL13A	105	0
								HNRNPA3	115	0	SNRPN	105	0
								HSD17B12	115	0	UTP20	105	0
								LOC100652741	114	0	EIF2S3	104	0
								TRIM24	114	0	RPL22	104	0
								WDR43	114	0	RPS24	104	0.05
								RPL18	113	0	LOC100652741	103	0
								ZC3H18	113	0	NPEPPS	103	0
								HNRNPH2	112	0	NXF1	103	0
								RPL31	112	0	PRPF38A	103	0
								TARDBP	112	0	RALY	103	0
								TRIP13	112	0	SLC16A1	103	0
								RPS13	111	0	RPL35A	102	0
								SCAF4	111	0	SAE1	102	0
								XRN2	111	0	BCAS2	101	0
								RFC3	110	0	ECH1	101	0
								BRIX1	109	0	HNRNPH3	101	0
								SAE1	109	0	RBM15	101	0
								GNL2	108	0	WDR33	101	0
								HNRNPD	107	0	IPO4	100	0
								SLC16A1	107	0	RPL18A	99	0
								SSR4	107	0	RPL28	99	0
								BUB3	106	0	CPSF7	98	0
								CCAR1	106	0	HNRNPAB	98	0
								NCOA6	105	0	ZNF148	98	0
								RALY	105	0	ASH2L	97	0
								RPL32	105	0	DNTTIP2	97	0
								EXOSC10	104	0	TSHZ3	97	0
								HNRNPUL1	104	0	EIF2S1	96	0
								WDR33	104	0	NCOA6	96	0
								CPSF7	102	0	PRPF31	96	0
								CHAF1A	101	0	TRIP13	96	0
								COPA	101	0	UBR4	95	0.04
								GLYR1	101	0	RPS13	94	0
								HNRNPH3	101	0	C11orf58	93	0
								NIPBL	101	0	IPO7	93	0
								RPL23A	101	0	NIPBL	93	0
								ZNF148	101	0	PRRC2B	93	0.05
								EIF2S3	100	0	RPL23A	93	0
								TECR	100	0	SLC25A6	93	0
								IPO4	99	0	TRA2A	93	0
								NXF1	99	0	CCNK	92	0
								RAVER1	99	0	GLYR1	92	0
								RAI1	98	0	YWHAZ	92	0
								RPL10	98	0	ZNF687	92	0
								STAG2	98	0	CDC40	91	0
								TSHZ3	98	0	TEX10	91	0
								UTP20	98	0	BCL11A	90	0
								RNPS1	97	0	C1orf52	90	0
								UBA1	97	0	STAG2	90	0
								UBR4	97	0.04	YARS	90	0
								UBR5	97	0	ZC3H14	90	0
								EIF2S2	96	0	BMS1	89	0
								EIF5A	96	0	EMD	89	0
								GTF2F1	96	0	PDS5A	89	0
								PNISR	96	0	SRSF6	89	0
								SRSF6	96	0	UTP14A	89	0
								ZNF687	96	0	NUP98	88	0
								DNTTIP2	95	0	PLRG1	88	0
								H2AFY	95	0	RRP12	88	0
								PCBP2	95	0	TRA2B	88	0
								PRPF38A	95	0	WDR3	88	0
								C1orf52	94	0	DDX50	87	0
								GNL3	94	0	DDX6	87	0
								PLRG1	94	0	DPY30	87	0
								SNRPN	94	0	RNPS1	87	0.04
								BCAS2	93	0	STOML2	87	0
								IPO7	93	0	MBD2	86	0
								RBBP5	93	0	RPL27	86	0
								POLR2A	92	0	CUL4B	85	0
								RPL27A	92	0	HNRNPD	85	0
								EMD	91	0	PCNA	85	0
								SRSF7	91	0	RAI1	85	0
								TRA2B	91	0	RBM39	85	0
								YARS	91	0	BUB3	84	0
								ANXA2	90	0	IGF2BP3	84	0
								BMS1	90	0	RACGAP1	84	0
								C11orf58	90	0	RPL32	84	0
								MBD2	90	0	NOC3L	83	0
								RAD21	90	0	PCBP1	83	0
								RRP12	90	0	PSMD14	83	0
								SRPRA	90	0	RAVER1	83	0
								MCM5	89	0	SRSF3	83	0
								PHF10	89	0	SUPT6H	83	0
								RBM39	89	0	GTF3C3	82	0
								RPL27	89	0	GTF3C5	82	0.01
								TEX10	89	0	NUP188	82	0
								GTF3C4	88	0	PRPF4B	82	0
								NSD1	88	0	TECR	82	0
								RPL22	88	0	DDX52	81	0
								RPS27	88	0	PAF1	81	0
								SEC61A1	88	0	ZNF512B	81	0
								CCDC47	87	0	GTF2F2	80	0
								CXorf56	87	0	KIF2A	80	0
								PRDX6	87	0.05	CCDC47	79	0
								SF3B6	87	0	IDH3B	79	0
								SLU7	87	0	LMNA	79	0
								BCL11A	86	0	PSIP1	79	0
								CALR	86	0	SAP130	79	0
								GSE1	86	0.05	DDOST	78	0
								GTF3C3	86	0	DIS3	78	0
								PRPF31	86	0	ESYT2	78	0
								SMARCD2	86	0	INCENP	78	0
								DDX52	85	0	SEC24C	78	0
								PSIP1	85	0	SRSF4	78	0
								SF3B4	85	0	GTF3C4	77	0
								TRA2A	85	0	NBN	77	0
								UTP14A	85	0	PSMC1	77	0.04
								GEMIN4	84	0	RBBP5	77	0
								SLC25A1	84	0	SLC25A1	77	0
								SRSF3	84	0	WDR43	77	0
								WDR3	84	0	CHAF1A	76	0
								LIG3	83	0	GNL3	76	0
								NUP98	83	0	H2AFY	76	0
								PAF1	83	0	SRSF7	76	0
								PTBP1	83	0	TLE3	76	0
								UBA2	83	0	CXorf56	75	0.01
								DIS3	82	0	DKC1	75	0
								NUP188	82	0	IPO11	75	0
								SRSF4	82	0	NUP160	75	0
								IDH3B	81	0	PNISR	75	0
								MCM2	81	0	HIST2H3D	74	0
								NBN	81	0	NACC1	74	0
								SAP130	81	0	PTBP1	74	0
								SEC24C	81	0	SMARCD2	74	0
								DPY30	80	0.01	RPS27	73	0
								NOC3L	80	0	SET	72	0
								PDS5A	80	0	SGO2	72	0
								PPP4R2	80	0	SNRNP40	72	0
								CDC40	79	0	MCM2	71	0
								SLC25A6	79	0	PLK1	71	0
								KHDRBS1	78	0	CALR	70	0
								TTLL12	78	0	KAT7	70	0
								CDCA2	77	0.02	LIG3	70	0
								EIF2S1	77	0	NKRF	70	0
								KAT7	77	0	SF3B4	70	0.03
								SMARCC1	77	0	SSR4	70	0
								STOML2	77	0	VDAC2	70	0
								ACLY	76	0.04	ETF1	69	0
								DKC1	76	0	GEMIN4	69	0
								PCBP1	76	0.02	KIF22	69	0
								AHSA1	75	0	SLU7	69	0
								ARF1	75	0	IGF2BP2	68	0
								DDX6	75	0	RPL27A	68	0
								MCM3	75	0	CDC37	67	0
								MTHFD1L	75	0	CWC22	67	0
								RPL19	75	0	HTATSF1	67	0.02
								SNRNP40	75	0	PPP4R2	67	0
								DDX56	74	0	SF3B6	67	0.01
								IGF2BP3	74	0	SULT1A1	67	0
								NAA15	74	0	TBL3	67	0
								VDAC1	74	0	TRIM33	67	0
								DNM2	73	0	CSTF2	66	0
								GTF2F2	73	0.02	KIF1BP	66	0
								GTF3C5	73	0.05	MTHFD1L	66	0
								MAT2A	73	0	SMARCC1	66	0
								PRPF4B	73	0	TNPO3	66	0
								YTHDF2	73	0.04	AFG3L2	65	0
								DDX50	72	0	AURKB	65	0
								ZMYND8	72	0	DDX56	65	0
								EHMT1	71	0	MAT2A	65	0
								IPO9	71	0	PPIL1	65	0
								NKRF	71	0	VDAC1	65	0
								PPIL1	71	0	LENG8	64	0
								SALL1	71	0	FUS	63	0
								ABCF2	70	0	GTF2E2	63	0
								RBM10	70	0	OPA1	63	0
								UTP18	70	0	SEC61A1	63	0
								CCNK	69	0	ABCF1	62	0.01
								PSMD14	69	0	AFF4	62	0
								SULT1A1	69	0	EHMT1	62	0
								TBL3	69	0	HACD3	62	0
								UHRF1	69	0	KNOP1	62	0
								ZNF292	69	0	MCM3	62	0
								ZNF512B	69	0	PHF6	62	0
								ATAD5	68	0	STT3A	62	0
								KIF1BP	68	0	TTLL12	62	0
								TFAP4	68	0	DPM1	61	0
								VDAC2	68	0	NOC2L	61	0
								AASS	67	0	SRPRA	61	0
								GLS	67	0	ZNF292	61	0
								HIST1H2BL	67	0	HK1	60	0
								HIST2H3D	67	0	IMMT	60	0
								IMMT	67	0	NUP85	60	0
								LENG8	67	0	PPIH	60	0
								MYBL2	67	0	SENP3	60	0
								SENP3	67	0	U2AF1	60	0
								SET	67	0	ABCF2	59	0
								STT3A	67	0	ALYREF	59	0.05
								HTATSF1	66	0.03	MTA3	59	0
								ILVBL	66	0	NSD1	59	0
								IPO11	66	0	SMARCAD1	59	0
								NOL8	66	0	TAF15	59	0
								U2AF1	66	0	UTP18	59	0
								DDOST	65	0	CACTIN	58	0
								FUBP1	65	0	DNM2	58	0
								HACD3	65	0	ILVBL	58	0
								NNT	65	0	KHDRBS1	58	0
								NOC2L	65	0	LUC7L3	58	0
								RPL14	65	0	NDUFA9	58	0
								CDC37	64	0	PSMD12	58	0
								DPM1	64	0	PSMD6	58	0
								HK1	64	0	RRP1B	58	0
								KIF2A	64	0	AASS	57	0
								LMNA	64	0	CIZ1	57	0
								MRTO4	64	0	FUBP1	57	0
								NSF	64	0	LEO1	57	0
								ACOT7	63	0	OTUD5	57	0
								NDUFA9	63	0	RFX5	57	0
								NUP85	63	0	UBA2	57	0
								PHF6	63	0	GLS	56	0
								SLC25A10	63	0	NFRKB	56	0
								SUPT6H	63	0	RPL14	56	0
								TRIM33	63	0	SRSF9	56	0
								LEO1	62	0	AP3M1	55	0
								NUP160	62	0	HNRNPDL	55	0
								TNPO3	62	0	IPO9	55	0
								AFF4	61	0	MMS19	55	0
								ALYREF	61	0.04	RBM28	55	0
								ATAD2	61	0	SYNCRIP	55	0
								DDX19A	61	0	TFAP4	55	0
								GNAS	61	0	AHSA1	54	0
								KNOP1	61	0	DHX38	54	0
								KPNA6	61	0	KDM2A	54	0
								MCMBP	61	0	MCM5	54	0
								OTUD5	61	0	NCAPD2	54	0
								RBM28	61	0	NOL9	54	0
								ZBTB9	61	0	PPAN-P2RY11	54	0
								AP3M1	60	0	PPM1F	54	0
								ARID3A	60	0.03	TRPS1	54	0
								CSTF2	60	0	ANLN	53	0
								ETF1	60	0	DDX19A	53	0
								MAP2K2	60	0	FNBP4	53	0
								NFRKB	60	0	GNAS	53	0
								PPIH	60	0	GPATCH8	53	0
								RRP1B	60	0	MRTO4	53	0
								SNRPC	60	0	RFC3	53	0
								TET1	60	0	RPL30	53	0
								ESYT2	59	0	SLC25A10	53	0
								FEN1	59	0	TAF9B	53	0
								SNRPG	59	0	ATP6V1H	52	0.02
								TAF15	59	0	FOXK1	52	0
								TRPS1	59	0	FUBP3	52	0
								CIZ1	58	0	TAF6	52	0
								DHX38	58	0	XPOT	52	0
								FNBP4	58	0	HNRNPUL2	51	0
								GTF2E2	58	0	KIFC1	51	0
								MMS19	58	0	NAA10	51	0
								MRPS27	58	0	NAA15	51	0
								NOL9	58	0	NFIA	51	0
								OSBPL8	58	0	RPL38	51	0
								RPA2	58	0	ZBTB21	51	0.01
								DYNLL1	57	0	ACOT7	50	0
								MTA3	57	0	ACSL3	50	0
								TAF9B	57	0	ANXA6	50	0
								CACTIN	56	0	ATAD2	50	0
								PPAN-P2RY11	56	0	FKBP4	50	0
								SFSWAP	56	0	NT5DC2	50	0
								SMARCB1	56	0	SALL1	50	0
								SRSF9	56	0	SNRPC	50	0
								ABCF1	55	0.04	VPS35	50	0
								ACSL3	55	0	ZNF362	50	0
								NOC4L	55	0	ATAD5	49	0
								OPA1	55	0	GAPDH	49	0
								PSMD12	55	0	KPNA6	49	0
								RPL38	55	0	NCLN	49	0
								SAFB	55	0	RFC1	49	0
								CDC73	54	0	RPL19	49	0
								LUC7L3	54	0	SFSWAP	49	0
								ZNF592	54	0	ANXA5	48	0
								ANXA5	53	0	DDX23	48	0.04
								DDX23	53	0.02	NOL8	48	0
								GTF2A1	53	0	PPP2R1A	48	0
								HRNR	53	0	SCAF11	48	0
								IGF2BP2	53	0	ZNF592	48	0
								KDM2A	53	0	BCL11B	47	0
								SYNCRIP	53	0	CASZ1	47	0
								TRMT10C	53	0	FARSA	47	0
								VPS35	53	0	ZNF629	47	0
								CEBPZ	52	0	CDC73	46	0
								DHRS7B	52	0	DYNLL1	46	0
								KIF22	52	0	EIF3CL	46	0
								NCAPD2	52	0	FLII	46	0
								RPL30	52	0	HIST1H2BL	46	0.03
								HDHD5	51	0	HMGXB4	46	0
								KPNA3	51	0	KIF20A	46	0
								LAS1L	51	0	KPNA3	46	0
								NACC1	51	0	NNT	46	0
								PPP2R1A	51	0	NOC4L	46	0
								PTBP2	51	0	OSBPL8	46	0
								RFC1	51	0	RNF169	46	0
								RPS27A	51	0	XPO7	46	0
								SETD2	51	0	BCCIP	45	0
								ZNF644	51	0	CHD1	45	0
								ATP6V1H	50	0.03	DHRS7B	45	0
								AURKB	50	0	ESS2	45	0
								CASZ1	50	0	KRI1	45	0
								ELF2	50	0	TRIP12	45	0
								FOXK1	50	0	UHRF1	45	0
								FUS	50	0	ZNF512	45	0
								GPATCH8	50	0	AASDHPPT	44	0
								HIVEP1	50	0	AKAP8L	44	0.02
								TMED10	50	0	GLUD1	44	0
								TRIP12	50	0	LAS1L	44	0
								USP14	50	0.03	MYBL2	44	0
								ZC3HC1	50	0	PDCD6	44	0
								COQ8A	49	0	SETD2	44	0
								FARSA	49	0	ZBTB9	44	0
								GBF1	49	0.05	CEBPZ	43	0
								RBM22	49	0	HDHD5	43	0
								RPF2	49	0	MAP2K1	43	0
								SKIV2L	49	0	NCOR2	43	0
								SNRPE	49	0	PPM1G	43	0
								AASDHPPT	48	0	RAB1B	43	0
								DHX8	48	0	RB1	43	0
								FUBP3	48	0.02	RCC1	43	0
								GLUD1	48	0	RRS1	43	0
								HNRNPDL	48	0	SNRPD3	43	0
								KRI1	48	0	TTN	43	0
								PDHB	48	0	TUBGCP2	43	0
								PDXDC1	48	0	VRK1	43	0
								PPM1F	48	0	AAAS	42	0
								SNX2	48	0	CLTCL1	42	0
								SRRT	48	0	DHX8	42	0
								TIMM44	48	0	GTF2A1	42	0
								TLE3	48	0	NCAPG	42	0.05
								TRMT1L	48	0	PFKP	42	0
								VIRMA	48	0	PHF10	42	0
								CWC15	47	0	PHF8	42	0
								FLII	47	0	RFX1	42	0
								NCAPG	47	0.03	RPA2	42	0.03
								PFKL	47	0	RPS27A	42	0
								RAB1B	47	0	ZNF384	42	0
								SCAF11	47	0	ZNF536	42	0
								TTN	47	0	BAP1	41	0
								URB1	47	0	CTR9	41	0.04
								VRK1	47	0	EXOSC2	41	0.04
								ZBTB21	47	0.03	MAP2K3	41	0
								AAAS	46	0	RPL34	41	0
								AFG3L2	46	0	TMED10	41	0
								ANXA6	46	0	U2AF2	41	0
								BEND3	46	0	UFL1	41	0
								CHD1	46	0	USO1	41	0
								DNAJA3	46	0	DYNC1LI2	40	0
								H3F3A	46	0	EMC1	40	0
								HMGXB4	46	0	HAT1	40	0
								MSH3	46	0	OLA1	40	0
								NCLN	46	0	PSMD11	40	0.02
								NFIA	46	0	RPL7L1	40	0
								TAF6L	46	0.01	SEC23A	40	0
								TTC37	46	0	SNRPE	40	0
								USP39	46	0	SYMPK	40	0
								ERLIN1	45	0	TET1	40	0
								MAP2K3	45	0	ARF3	39	0
								MRPS22	45	0	ATAD1	39	0
								NAA10	45	0	COQ8A	39	0
								NELFA	45	0	DDX27	39	0
								SEC22B	45	0	E2F6	39	0
								SMARCA2	45	0	ELF2	39	0
								SNRPD3	45	0	HOMEZ	39	0
								SRSF10	45	0	MECP2	39	0
								TAF9	45	0	MSH3	39	0.02
								TOMM40	45	0	RBM22	39	0
								XPO7	45	0	RPF2	39	0
								RPS15	44	0	RPS26	39	0
								UCK2	44	0	TRRAP	39	0
								XRCC1	44	0	CWC15	38	0
								FKBP4	43	0	H1FX	38	0
								GAPDH	43	0	KIF2C	38	0
								HELLS	43	0	PWP2	38	0
								IQGAP2	43	0	SKIV2L	38	0
								KPNA1	43	0	SNX2	38	0.04
								RECQL	43	0	TAF6L	38	0.05
								RPS26	43	0	VIRMA	38	0
								SEC23A	43	0	XRCC1	38	0
								TOE1	43	0	ARF1	37	0.03
								XPOT	43	0.03	ARF5	37	0
								ZNF512	43	0	ATP5F1	37	0
								CSK	42	0	CDK11B	37	0.02
								OLA1	42	0	CSNK2A2	37	0
								RB1	42	0	DNMT1	37	0
								RTF1	42	0	MCMBP	37	0
								TUBGCP2	42	0	MSANTD2	37	0
								TYMS	42	0	NSF	37	0
								USO1	42	0	QSER1	37	0.04
								YTHDC1	42	0	SALL2	37	0
								ZNF536	42	0	SRSF10	37	0
								ATP2A1	41	0	TIMM44	37	0
								CTR9	41	0.04	ATF7IP	36	0
								HIST3H2BB	41	0	BTAF1	36	0.03
								NUBP2	41	0	CDCA8	36	0
								PDCD6	41	0	CENPF	36	0
								PHF8	41	0	ERLIN1	36	0
								PHIP	41	0	ISY1	36	0
								PLEC	41	0	ITPR3	36	0
								QSER1	41	0.03	KIF18B	36	0
								SMARCAD1	41	0	LRIF1	36	0
								TOR1AIP2	41	0	OAT	36	0
								UBN2	41	0	PHIP	36	0
								USP9Y	41	0	RNF113A	36	0
								V15	41	0	SAFB	36	0.01
								AKAP8L	40	0.04	SMARCB1	36	0
								ATP5L	40	0	SURF6	36	0
								DYNC1LI2	40	0	TRMT10C	36	0
								FAF2	40	0	TTC37	36	0
								PAK4	40	0	ATP2B1	35	0
								PSMD6	40	0.02	CSNK2B	35	0
								RCOR3	40	0	KPNA1	35	0
								RPL7L1	40	0	NOL6	35	0
								TAF6	40	0	PHC3	35	0
								TELO2	40	0	POLR1A	35	0
								UTP3	40	0	SEC22B	35	0
								ZEB2	40	0	TFDP2	35	0
								ZNF384	40	0	TIMM23	35	0.04
								ATP5F1	39	0	TOE1	35	0
								BCL11B	39	0	TOMM40	35	0
								CBX5	39	0	TRABD	35	0
								EXOSC6	39	0	URB1	35	0
								HNRNPUL2	39	0	YARS2	35	0
								NOL6	39	0	ZNF644	35	0
								NT5DC2	39	0	BEND3	34	0
								PSMD11	39	0.02	EXOSC6	34	0
								YARS2	39	0	GPKOW	34	0.04
								BICRA	38	0	MRPS22	34	0
								DDX41	38	0	MRPS27	34	0
								MRPS2	38	0	NUBP2	34	0
								RFX1	38	0	PDXDC1	34	0
								RPL34	38	0	POLDIP3	34	0
								SF3B5	38	0	SATB1	34	0
								SUDS3	38	0	SUB1	34	0
								TKT	38	0	SUDS3	34	0
								TRABD	38	0	TELO2	34	0
								U2AF2	38	0	TFAP2A	34	0
								AP2M1	37	0.04	TM9SF3	34	0
								ARL1	37	0.02	BRD2	33	0
								ATF7IP	37	0	CMPK1	33	0
								CDC16	37	0.04	CUL4A	33	0
								CMPK1	37	0	DNAJC11	33	0
								CNOT11	37	0	FANCD2	33	0.01
								DMAP1	37	0	NSD3	33	0
								DNMT1	37	0	PAXIP1	33	0
								DOT1L	37	0	PLEC	33	0
								E2F6	37	0	PTBP2	33	0
								EHMT2	37	0	RPA3	33	0
								ESS2	37	0	SRRT	33	0
								FAM35A	37	0	UBTF	33	0
								INTS1	37	0	ABCB10	32	0
								MLF2	37	0	ATP5L	32	0
								NCBP1	37	0.05	CDK5	32	0
								NVL	37	0	COPE	32	0
								PFKP	37	0	EHMT2	32	0
								SATB1	37	0	FAM35A	32	0
								SLC1A5	37	0	HM13	32	0
								SYMPK	37	0	P4HA1	32	0
								TIMM23	37	0.03	PDHB	32	0
								WDR75	37	0	PNO1	32	0
								BAP1	36	0.01	RSF1	32	0
								DDX27	36	0	SEMA4F	32	0
								GANAB	36	0	SIRT1	32	0
								MAP2K1	36	0	TAF4	32	0
								NCOR2	36	0	UBN2	32	0
								OAT	36	0	YTHDF1	32	0
								RNF169	36	0	ZC3HC1	32	0.02
								ZNF362	36	0	CENPV	31	0
								EMC1	35	0	CHAF1B	31	0.04
								RCC2	35	0	CSK	31	0
								RPS18	35	0	DDX41	31	0
								SATB2	35	0	FAF2	31	0
								SURF4	35	0	H-INV:HIT000292931	31	0
								ANP32E	34	0	INTS1	31	0
								ARF5	34	0.02	LIN9	31	0
								COQ8B	34	0	LUC7L2	31	0
								FARSB	34	0	NVL	31	0
								HAT1	34	0	POLD3	31	0
								HM13	34	0	PSMD13	31	0.03
								MTOR	34	0	RBM34	31	0
								RPL36A	34	0	RTF1	31	0.01
								SCFD1	34	0	SCFD1	31	0
								SMARCD1	34	0.01	SEC61A2	31	0
								TAF4	34	0	TNPO1	31	0
								TSFM	34	0	TSFM	31	0
								WDR18	34	0	UBE2N	31	0
								ACADSB	33	0	YY1	31	0
								ACAT1	33	0	AP2A2	30	0
								CSNK2A2	33	0	BICRA	30	0
								CSNK2B	33	0	CPVL	30	0
								ETFA	33	0	DHX16	30	0
								FARP1	33	0	EIF2AK2	30	0
								HIST1H2AD	33	0	GSPT1	30	0
								HIST2H2AB	33	0	HIST3H2BB	30	0
								LRIF1	33	0	HIVEP1	30	0
								PAXIP1	33	0	HMGB1	30	0
								PIAS1	33	0	MRI1	30	0
								PLK1	33	0	MRPS2	30	0
								PSMD13	33	0.01	MRPS5	30	0
								RCC1	33	0	MTOR	30	0
								SUB1	33	0	NDUFA10	30	0
								SURF6	33	0	PFKL	30	0
								TMTC3	33	0	PHAX	30	0
								TTI1	33	0	PUS7	30	0
								YTHDF1	33	0	RCC2	30	0
								ZDBF2	33	0.01	SAMHD1	30	0
								ATAD1	32	0	SMARCA2	30	0
								BTAF1	32	0.04	SURF4	30	0
								DNAJC11	32	0	TAF9	30	0.02
								EEF1D	32	0	TBC1D4	30	0
								GPKOW	32	0.05	TCF7L2	30	0
								ISY1	32	0	TTI1	30	0
								LUC7L2	32	0	UBE2S	30	0
								MECP2	32	0	USP39	30	0
								MRPS34	32	0	WDR75	30	0
								PWP2	32	0	ACOT9	29	0
								RFX5	32	0	C12orf45	29	0
								RPL37A	32	0	CBR1	29	0
								RRS1	32	0	DARS2	29	0
								TMEM209	32	0	DMAP1	29	0.01
								UBE2N	32	0	DOT1L	29	0
								YY1	32	0	FARSB	29	0
								BOP1	31	0	GNA11	29	0
								C1orf35	31	0	INTS4	29	0
								CDK11B	31	0.05	KDM6A	29	0
								EIF2B3	31	0	MAP2K2	29	0
								FANCD2	31	0.03	MLF2	29	0
								ITPR3	31	0	POLR2E	29	0
								PUS7	31	0	POLR3C	29	0
								RHEB	31	0	PYGL	29	0
								RPL37	31	0.04	RPL37A	29	0
								SRPRB	31	0	RPS15	29	0
								TOR1AIP1	31	0	RPS6KA3	29	0
								ZNF629	31	0	SEC63	29	0
								ABCB10	30	0	SLC2A1	29	0
								ACOT9	30	0	TMEM209	29	0
								ATAD2B	30	0	WAC	29	0
								ATP2B1	30	0	YTHDC1	29	0
								BRD2	30	0	DYNC1LI1	28	0.04
								BRMS1L	30	0.05	FLAD1	28	0
								CAND2	30	0	HTT	28	0
								GFPT1	30	0	MORC2	28	0
								GNA11	30	0	PIAS1	28	0
								GRWD1	30	0	PPIL2	28	0
								GSPT1	30	0	RCOR3	28	0
								HSD17B4	30	0	RFC2	28	0
								LIN9	30	0	SF3B5	28	0.01
								LMNB2	30	0	SLC1A5	28	0
								MRPS5	30	0	SRPRB	28	0
								NSD3	30	0	TKT	28	0
								PCID2	30	0.05	TYMS	28	0
								POLDIP3	30	0	UTP3	28	0
								PRPS1	30	0	ZNF609	28	0
								PYGL	30	0	ABCB7	27	0
								RBM34	30	0	CBX5	27	0
								RCOR1	30	0	CTCF	27	0
								RNF113A	30	0	DHX37	27	0
								RPS6KA3	30	0	EIF2B3	27	0
								SUPT3H	30	0	EYA3	27	0
								TM9SF3	30	0	GRWD1	27	0
								WAC	30	0	HADHB	27	0
								AP3S1	29	0.01	HK2	27	0
								CENPV	29	0	PPIL3	27	0
								COPE	29	0	SRSF2	27	0
								CTCF	29	0	TOR1AIP1	27	0
								DHFR	29	0	ACAT1	26	0
								DLAT	29	0	ARF4	26	0
								DYNC1LI1	29	0.03	ATXN10	26	0
								FLOT1	29	0	DHX35	26	0
								HOMEZ	29	0	DNAJA3	26	0
								HTT	29	0	GANAB	26	0
								KDM6A	29	0	GFPT1	26	0
								MED14	29	0	HADH	26	0
								MRI1	29	0	HSPA6	26	0
								NOL11	29	0	IRF2BP2	26	0
								PHAX	29	0.01	NAA50	26	0
								PHC3	29	0	NCBP2	26	0
								PNO1	29	0	PEG10	26	0
								SEMA4F	29	0	PIGS	26	0
								SLC2A1	29	0	PPIL4	26	0
								SRBD1	29	0	RCOR1	26	0.01
								TAF5L	29	0	RECQL	26	0
								TBC1D4	29	0	TADA3	26	0
								TCF7L2	29	0	TBCE	26	0
								UFL1	29	0	TMEM165	26	0
								ZNF622	29	0	UBN1	26	0
								ABCB7	28	0	ACADSB	25	0
								ATP1B3	28	0	BOP1	25	0
								PHF14	28	0	C1orf35	25	0
								POLR3C	28	0	CDS2	25	0
								PUS1	28	0	FLOT1	25	0
								TFAP2A	28	0	IPO8	25	0
								UBN1	28	0	LMF2	25	0
								UIMC1	28	0	MLLT6	25	0
								ZNF451	28	0	NELFA	25	0
								AP1B1	27	0.02	PDIA3	25	0
								AP2A2	27	0	PHF14	25	0
								ATXN10	27	0	RANBP6	25	0
								BBX	27	0	RBM12	25	0
								C12orf45	27	0	RPS18	25	0
								CBR1	27	0	SEC23B	25	0
								CHORDC1	27	0	TSNAX	25	0
								CUL4A	27	0	WRN	25	0
								NDUFS1	27	0	BUD31	24	0
								NSRP1	27	0	BYSL	24	0
								OTUB1	27	0	DACH1	24	0
								PIGS	27	0	DDX31	24	0
								POLR3A	27	0	DHFR	24	0
								RSF1	27	0	EEF1D	24	0.04
								SUPT7L	27	0	GRSF1	24	0
								TBCE	27	0	INTS3	24	0
								UTP4	27	0	LTN1	24	0
								ZNF24	27	0	NIFK	24	0
								ZNF516	27	0	POLR1C	24	0
								ARMT1	26	0	PUS1	24	0
								H1FX	26	0	RBFOX2	24	0
								HECTD1	26	0	RPTOR	24	0
								HOXD13	26	0	SATB2	24	0
								INF2	26	0	SCAF8	24	0
								INTS2	26	0	TBRG4	24	0
								INTS4	26	0	TMTC3	24	0
								LRRC41	26	0	YME1L1	24	0
								NCAPD3	26	0	ZEB2	24	0
								PDK1	26	0	ZNF451	24	0
								PI4KA	26	0	ZNF622	24	0
								RFC2	26	0	CAND2	23	0
								SIRT1	26	0	CEBPB	23	0
								TADA3	26	0	CENPC	23	0
								VPS52	26	0.01	CUL2	23	0
								YME1L1	26	0	FASTKD5	23	0
								ZNF462	26	0	HSD17B4	23	0
								ARF4	25	0	ITPR2	23	0
								BYSL	25	0	LOC101060252	23	0
								HADHB	25	0	NOL10	23	0
								INTS3	25	0	PPIA	23	0
								PELO	25	0	PPIE	23	0
								POLR1A	25	0	RPL36A	23	0
								POLRMT	25	0	RSRC2	23	0
								PPM1G	25	0	RTCA	23	0
								RHOT2	25	0	SP1	23	0
								RNF2	25	0	SRBD1	23	0
								RTCA	25	0	SRPK2	23	0.05
								UQCRC1	25	0	TRMT1L	23	0
								WRN	25	0	UTP4	23	0
								BCCIP	24	0	WDR18	23	0
								CLPX	24	0	ZNF24	23	0
								COPS4	24	0.02	ANAPC7	22	0
								FAM120A	24	0	BBX	22	0
								FOXC1	24	0	CD2BP2	22	0.02
								HK2	24	0	CHORDC1	22	0
								LDHA	24	0	COQ8B	22	0
								LPCAT1	24	0	DPF2	22	0
								PDIA3	24	0	EIF2D	22	0
								PEG10	24	0	FDXR	22	0
								POLD3	24	0	FOXC1	22	0
								POLR2E	24	0	FOXK2	22	0
								PPIL4	24	0	INF2	22	0
								PRDM2	24	0	IQGAP2	22	0
								PURB	24	0	MOV10	22	0
								RANBP6	24	0	NCAPG2	22	0
								SAMHD1	24	0	NELFB	22	0.02
								SEC63	24	0	OTUB1	22	0
								TMEM33	24	0	PDCD4	22	0
								USP36	24	0	PI4KA	22	0
								ZNF609	24	0	PIAS2	22	0
								ADRM1	23	0	POLR3A	22	0
								AIFM1	23	0	POM121	22	0
								ARMC6	23	0	POP1	22	0.05
								ATF3	23	0	PURA	22	0
								CTBP1	23	0	RNF40	22	0.05
								FOXK2	23	0	SAFB2	22	0
								HMGA1	23	0	UIMC1	22	0
								HMGB1	23	0	UPF1	22	0
								HSPB1	23	0	USP11	22	0
								MLLT6	23	0	ANKFY1	21	0
								NCOA5	23	0	AP1B1	21	0.05
								NDUFA10	23	0	ATP1B3	21	0
								PHRF1	23	0	COPS4	21	0.04
								PPIB	23	0	DNAJA2	21	0.01
								PPIL3	23	0	HIP1R	21	0
								RFC5	23	0	HSDL2	21	0
								SEC23B	23	0	LPCAT1	21	0
								SRSF2	23	0.01	PQBP1	21	0
								SUN1	23	0	PTCD3	21	0
								TBRG4	23	0	RHOT2	21	0
								TNPO1	23	0	SUPT7L	21	0.04
								VPS26A	23	0	TOR1AIP2	21	0
								CDK5	22	0	VPS26A	21	0
								CUL2	22	0	AP3S1	20	0.05
								DACH1	22	0	ARMC6	20	0
								DDX31	22	0	CYFIP2	20	0.05
								DHX16	22	0	DLAT	20	0
								DHX35	22	0	DNAJC10	20	0
								EBNA1BP2	22	0	ETFA	20	0
								EIF2AK2	22	0	GPATCH4	20	0
								ENSEMBL:ENSBTAP00000032840	22	0	H1F0	20	0
								FDXR	22	0	HECTD1	20	0
								HADH	22	0	HELLS	20	0.03
								HAX1	22	0	MAP4K4	20	0
								IPO8	22	0	MED14	20	0
								MCU	22	0	PCYT1A	20	0
								MSANTD2	22	0	PDK1	20	0
								NCAPG2	22	0	PPIB	20	0
								NOL10	22	0	PYGB	20	0
								PKP2	22	0.02	UQCRC1	20	0
								POLR1C	22	0	USP36	20	0
								PPIE	22	0	ZNF608	20	0
								PURA	22	0	AP1G1	19	0
								RBFOX2	22	0	CDC20	19	0
								RBM5	22	0	CLPTM1L	19	0
								RPA3	22	0.05	FSIP2	19	0
								SAFB2	22	0	H2AFY2	19	0
								TBCD	22	0	KMT2C	19	0
								TRRAP	22	0	LIG1	19	0
								UBE3C	22	0	LRRC41	19	0
								ZFP91	22	0	MAPRE1	19	0.03
								ATRIP	21	0	MRPL45	19	0
								CENPC	21	0	NDUFS1	19	0
								CPVL	21	0.05	ORC4	19	0
								DNAJC10	21	0	PDK3	19	0
								FAM50A	21	0	PHRF1	19	0
								GTF3C2	21	0	PKP2	19	0.03
								INCENP	21	0	POLE	19	0
								KIF20A	21	0	PRPS1	19	0
								KIF2C	21	0	RLF	19	0
								LMF2	21	0	STK26	19	0
								MLXIP	21	0	SUPT3H	19	0
								NELFB	21	0.03	TMEM33	19	0
								PDIA6	21	0	TRIM25	19	0.04
								PLOD1	21	0	UBE3C	19	0
								POLH	21	0.01	ZKSCAN4	19	0
								PQBP1	21	0	ACTN1	18	0
								PUM3	21	0	ANKRD11	18	0
								SCAF8	21	0	COX15	18	0
								TMEM165	21	0	CXXC1	18	0
								UBLCP1	21	0	DHPS	18	0.05
								ANAPC7	20	0	DNAAF5	18	0
								ANXA7	20	0	NCOA3	18	0
								AP1G1	20	0	NCOA5	18	0
								C10orf12	20	0	NOL11	18	0
								CD2BP2	20	0.03	NOP14	18	0
								DARS2	20	0	NSRP1	18	0.05
								DNAAF5	20	0	PKN1	18	0
								GMEB2	20	0	PLOD1	18	0
								INTS7	20	0	PML	18	0
								LIG1	20	0	POLRMT	18	0
								LTN1	20	0	PPP4R3B	18	0.01
								MCM3AP	20	0	PRKAA2	18	0
								NEDD8	20	0	RBM5	18	0
								NIFK	20	0	RPSA	18	0
								NIP7	20	0	SACS	18	0
								PIAS4	20	0	SARM1	18	0
								POLR2H	20	0.04	SRSF8	18	0
								POM121C	20	0	USP48	18	0
								PPIL2	20	0	ZBTB10	18	0
								PPME1	20	0.05	ZFP91	18	0
								PRKAA2	20	0	ZNF516	18	0
								SALL2	20	0	AGPS	17	0
								SPTLC1	20	0	ATP5J2-PTCD1	17	0
								SRSF8	20	0	CLN6	17	0
								THADA	20	0	CTBP2	17	0
								TSR1	20	0	CTNNBL1	17	0
								USP11	20	0	CUL5	17	0
								ANKFY1	19	0	FAM120A	17	0
								BUD31	19	0	FARP1	17	0
								CUL5	19	0	GPALPP1	17	0
								DYNLRB1	19	0	GSK3B	17	0
								FASTKD5	19	0	HRNR	17	0
								GTF2A2	19	0	HSPA4L	17	0
								KDM3A	19	0.04	INTS2	17	0
								L3MBTL3	19	0	LDHA	17	0
								LARP4	19	0.04	MRPS34	17	0
								LDHB	19	0.01	MYSM1	17	0
								LOC101060541	19	0	PGD	17	0
								MPHOSPH10	19	0	PIP4K2C	17	0.05
								ORC3	19	0	PRKAA1	17	0
								PCYT1A	19	0	RFC5	17	0
								PRKAA1	19	0	RNPEP	17	0
								RBM12	19	0	SCAF1	17	0
								SGO2	19	0	SFXN4	17	0
								SP1	19	0	SLC27A2	17	0
								STAU2	19	0	SLFN11	17	0
								TSNAX	19	0.03	STAU2	17	0
								UBTF	19	0	TAF5L	17	0
								UQCRFS1	19	0	TBCD	17	0
								YWHAZ	19	0.02	URB2	17	0
								ZSCAN21	19	0	ZZEF1	17	0
								CDKN2AIP	18	0.05	ATAD2B	16	0
								CLPB	18	0	ATRIP	16	0
								CLPTM1L	18	0	AURKA	16	0
								HSDL2	18	0	CLPX	16	0
								MAPRE1	18	0.04	DHCR7	16	0.01
								NCBP2	18	0	DHX40	16	0
								PDIA4	18	0	ESPL1	16	0
								PDK3	18	0	EXOSC8	16	0
								POLD2	18	0	FAM50A	16	0
								PTPN1	18	0	FXR2	16	0
								RLF	18	0	G3BP2	16	0
								RPSA	18	0	GRAMD1A	16	0
								RSRC2	18	0	GSK3A	16	0
								SH3D19	18	0.01	GTF3C2	16	0
								UPF1	18	0	HOXA13	16	0
								URB2	18	0	HOXD13	16	0
								USP48	18	0	HSPB1	16	0
								AP1M1	17	0	L3MBTL3	16	0
								APEX1	17	0	LMNB2	16	0
								CCDC12	17	0	LOC101060541	16	0
								CLK3	17	0	PELO	16	0
								CTNNBL1	17	0	PHF2	16	0
								EIF6	17	0	PIAS4	16	0
								FXR2	17	0	PNPLA6	16	0
								GOLPH3	17	0	PPP2R2A	16	0
								GRAMD1A	17	0	RBM12B	16	0
								GTF2IRD2	17	0	RBM14-RBM4	16	0
								H1F0	17	0	SEC24A	16	0
								HOXA13	17	0	SEC31A	16	0
								ICE1	17	0	SLC27A3	16	0
								IRF2BP2	17	0	SNU13	16	0
								KIF18B	17	0	TRIO	16	0.04
								LMAN1	17	0	UBAC2	16	0
								MOV10	17	0	UBLCP1	16	0
								NAA50	17	0	UCK2	16	0
								NOP14	17	0	ZFHX3	16	0
								PML	17	0	AIFM1	15	0
								PPP4R3B	17	0.02	ANP32E	15	0
								RBM12B	17	0	ANXA7	15	0
								RBM42	17	0	ARAF	15	0
								RINT1	17	0	ATR	15	0
								RPTOR	17	0	BRCA2	15	0
								SPATA5	17	0	CDK6	15	0
								SPC24	17	0.02	DNAJB1	15	0.04
								STK24	17	0.05	EBNA1BP2	15	0.03
								TMED2	17	0	EXOSC7	15	0.05
								USP10	17	0	GLMN	15	0
								VPS13A	17	0	MCM3AP	15	0
								YWHAQ	17	0	MPHOSPH10	15	0
								ZNF518A	17	0	NABP2	15	0
								ARID4B	16	0	NDUFA13	15	0
								ATP5J2-PTCD1	16	0	NIP7	15	0
								CFDP1	16	0	ORC5	15	0
								COPZ1	16	0	PDIA6	15	0
								DDX55	16	0	POLH	15	0.04
								DHCR24	16	0	PRDM2	15	0
								DHCR7	16	0.01	SMPD4	15	0
								DPF1	16	0	STXBP2	15	0
								DUSP27	16	0	TSR1	15	0
								DYNC2H1	16	0	TWF1	15	0
								ESRRA	16	0	WDR12	15	0
								FLOT2	16	0	YWHAQ	15	0
								GPALPP1	16	0	ACSL4	14	0
								GPATCH4	16	0	ALG5	14	0
								GXYLT1	16	0	APEX1	14	0
								HMG20A	16	0	ARMT1	14	0
								HMGN2	16	0	ARNT	14	0.01
								ITPR2	16	0	CFDP1	14	0
								KTI12	16	0	CLK3	14	0
								MRGBP	16	0	DCLK1	14	0
								MTPAP	16	0.05	DNAJA1	14	0
								NTPCR	16	0	EFL1	14	0
								PPIA	16	0	GCFC2	14	0
								PPP2R2A	16	0	HAX1	14	0
								PWWP2A	16	0	HLTF	14	0
								REV1	16	0	ICE1	14	0
								SARM1	16	0	IRF2BP1	14	0
								SCAF1	16	0	LOC100996852	14	0
								TRMT5	16	0	MAPK14	14	0
								UBE2S	16	0	MCU	14	0
								WDR6	16	0	MLXIP	14	0
								WDR83	16	0	MORC3	14	0
								COPS2	15	0.04	MRPL4	14	0
								DCAKD	15	0	NCBP3	14	0
								DHX37	15	0	NEDD8	14	0.02
								DNAJA1	15	0	NFIB	14	0
								DNAJB1	15	0.04	NFIC	14	0
								GNAI3	15	0	NUP210	14	0
								GRSF1	15	0	ORC3	14	0
								LOC101060252	15	0	POLD2	14	0
								LRP1	15	0	PPHLN1	14	0
								MAIP1	15	0	PTPN1	14	0
								MORC2	15	0	PUM3	14	0
								MORC3	15	0	RARS2	14	0
								NCOA3	15	0	RBM20	14	0
								NUP210	15	0	SUCLA2	14	0
								OSGEP	15	0	UQCRFS1	14	0
								PRKACA	15	0	UTP15	14	0
								UBE4B	15	0	ZEB1	14	0
								UTP15	15	0	ZRANB2	14	0
								WDR12	15	0	AARS2	13	0
								ZBTB10	15	0	AP1M1	13	0
								ZKSCAN4	15	0	C15orf38-AP3S2	13	0
								ZRANB2	15	0	CBX2	13	0
								ACTN1	14	0	CEBPG	13	0
								ANKRD11	14	0	CLSPN	13	0.03
								BLVRA	14	0	COPS2	13	0.05
								C15orf38-AP3S2	14	0	DCAF7	13	0
								CDS2	14	0	DYNC2H1	13	0
								CLN6	14	0	ECT2	13	0
								COLGALT1	14	0	FAR1	13	0
								COX15	14	0	GMEB2	13	0
								EIF2D	14	0	GNAI3	13	0
								EYA3	14	0	GTF2IRD2	13	0
								FLAD1	14	0	HADHA	13	0
								GSK3A	14	0	KIAA1143	13	0
								GSK3B	14	0	LDHB	13	0.04
								HLTF	14	0	LGALS3BP	13	0
								MAGOH	14	0	LMAN1	13	0
								MAK16	14	0	MAGOH	13	0
								MKRN2	14	0	MAK16	13	0
								MRPL47	14	0	MRGBP	13	0
								NABP2	14	0	MRPL23	13	0
								NUTM1	14	0	MTCH1	13	0
								ORC5	14	0	NTPCR	13	0
								P4HA2	14	0	PHC1	13	0
								PANK4	14	0	PRIM1	13	0
								PCLO	14	0	PUM1	13	0
								PGD	14	0	RAF1	13	0
								PHF2	14	0	REV1	13	0
								RBM14-RBM4	14	0	RNF216	13	0
								RBM6	14	0	TMED2	13	0
								SHPK	14	0	TUBGCP3	13	0
								SLC12A2	14	0	YTHDF3	13	0
								SLC27A2	14	0	ZNF131	13	0
								SUZ12	14	0	ZNF174	13	0
								UBXN6	14	0	ZNF280D	13	0
								ZFHX3	14	0	ACOT8	12	0
								ZNF608	14	0	AGPAT1	12	0
								AKT2	13	0	AKT2	12	0
								ARHGAP17	13	0	ARID4B	12	0
								ASS1	13	0.05	BLVRA	12	0
								ATR	13	0	CCDC168	12	0
								BRCA2	13	0	CTBP1	12	0
								CEBPB	13	0	DPF1	12	0
								COL27A1	13	0	EIF6	12	0
								CSNK1E	13	0	ERCC3	12	0
								DCAF7	13	0	KIF3B	12	0
								DIMT1	13	0	MRPL24	12	0
								DNAJA2	13	0.05	MRPL41	12	0
								DPF2	13	0	NCAPD3	12	0
								FDPS	13	0	NDUFA4	12	0.02
								HSPA4L	13	0.01	NR2F2	12	0
								INTS14	13	0	OXSR1	12	0
								KAT5	13	0	PABPN1	12	0.05
								LRP1B	13	0	PELP1	12	0
								LRP2	13	0	PRPS2	12	0
								MAP4K4	13	0.04	PWWP2A	12	0
								MAPK14	13	0	RBM42	12	0
								MINK1	13	0	RFTN1	12	0
								MORF4L1	13	0	SHPK	12	0
								MORF4L2	13	0	TAF10	12	0
								MRPL24	13	0	THADA	12	0
								MRPL45	13	0	UBE4A	12	0
								MTCH1	13	0	USP10	12	0
								NCBP3	13	0	VMP1	12	0
								NEFL	13	0	ZNF518A	12	0
								PDCD4	13	0	ZNF830	12	0
								PHC1	13	0	ZW10	12	0.04
								PIAS2	13	0	ANXA11	11	0
								POLDIP2	13	0	AUP1	11	0
								POLE	13	0	C19orf70	11	0
								PPFIA1	13	0	CDK11A	11	0
								PRIM1	13	0	DHCR24	11	0
								PSMD8	13	0.05	DHX33	11	0
								PTCD3	13	0	DOPEY1	11	0.01
								RAB21	13	0	EARS2	11	0
								RABL3	13	0	ESRRA	11	0
								SLC27A3	13	0	GNL1	11	0
								SLC7A5	13	0	HASPIN	11	0
								SRP9	13	0	HCFC2	11	0
								TWF1	13	0	HERC2	11	0
								UTP6	13	0	HMGA1	11	0
								YTHDF3	13	0	KDM4B	11	0
								ZC3H13	13	0	LRP1	11	0
								ZNF280D	13	0	MARK3	11	0
								ALG5	12	0	MED23	11	0
								ARNT	12	0.02	MED24	11	0
								CBS	12	0	NOM1	11	0
								COL6A5	12	0	NOP53	11	0
								CTBP2	12	0	PARN	11	0
								CUL3	12	0.05	POM121C	11	0.05
								EFL1	12	0	PRDM16	11	0
								FKBP8	12	0	PSMD4	11	0.04
								FSIP2	12	0	PTBP3	11	0
								G3BP2	12	0	PURB	11	0
								GLMN	12	0	RAB5A	11	0
								HIP1R	12	0	RNF2	11	0
								HIST1H2AE	12	0	RSBN1	11	0.04
								IRF2BP1	12	0	SCAMP3	11	0
								KCMF1	12	0	SETDB1	11	0
								KPNA4	12	0	SMNDC1	11	0
								MAP1S	12	0	SNX6	11	0
								NDUFA13	12	0	SP2	11	0
								NECAP2	12	0	SPATA5	11	0
								NSDHL	12	0	SSR3	11	0
								NUDT4	12	0	SUN1	11	0
								PIGK	12	0	SUZ12	11	0
								PKN1	12	0	UGP2	11	0
								POP4	12	0.05	UMPS	11	0
								PYCR2	12	0	USP34	11	0
								PYGB	12	0	UTP6	11	0
								RAF1	12	0	WBP4	11	0
								REXO4	12	0	ZFC3H1	11	0
								RNPEP	12	0	ZNF462	11	0
								SEC11A	12	0	ASXL2	10	0
								SEC61A2	12	0	C10orf12	10	0
								SELENOO	12	0	CABIN1	10	0
								SETDB1	12	0	CBS	10	0
								SLC33A1	12	0	CDC45	10	0
								SLFN11	12	0	CNDP2	10	0
								TIGAR	12	0	COPZ1	10	0.03
								TPP2	12	0	COX2	10	0
								TRIO	12	0.05	DHX34	10	0
								ZNF131	12	0	DMD	10	0
								ZZEF1	12	0	DYNLL2	10	0.05
								AARS2	11	0	DYNLRB1	10	0
								BRAT1	11	0	ELAC2	10	0.03
								CDC20	11	0	ENSEMBL:ENSBTAP00000032840	10	0
								CDK11A	11	0	FAM122B	10	0
								DHX40	11	0	FBRS	10	0
								DYNLL2	11	0.05	FBXO7	10	0
								EDC3	11	0	FLOT2	10	0
								EMC3	11	0	GOLPH3	10	0
								GNL1	11	0	HIST1H2AA	10	0
								HDGF	11	0	ICE2	10	0
								KDM2B	11	0	INTS11	10	0
								KIAA1143	11	0	KCMF1	10	0
								KMT2C	11	0	KDM5A	10	0
								MBOAT7	11	0	KDM5B	10	0
								MORC4	11	0	KDM5C	10	0
								MRPL41	11	0	MIS18BP1	10	0
								MRPS9	11	0	MORF4L2	10	0
								NR2C2	11	0	MPHOSPH8	10	0
								NUB1	11	0	MRPL10	10	0
								ORC4	11	0	MRPL44	10	0
								PDGFRB	11	0	MYO19	10	0
								PSMA4	11	0.04	NUB1	10	0
								RAB5C	11	0	NUSAP1	10	0
								RBBP9	11	0	PANK4	10	0
								SNX6	11	0	PDIA4	10	0
								SRP14	11	0	PIGK	10	0
								SSR3	11	0	PIGT	10	0
								STAG1	11	0	PLXNA2	10	0
								SUCLA2	11	0	PPFIA1	10	0
								SUCLG1	11	0	PRDM5	10	0
								TSPYL1	11	0	PTDSS1	10	0
								TTC3	11	0	QRICH1	10	0
								ZHX1	11	0	RPS27L	10	0
								ZNF174	11	0	SAMM50	10	0
								ZNF770	11	0	SPC24	10	0.05
								ASH1L	10	0	STT3B	10	0
								ATG7	10	0	SUCLG1	10	0
								ATP6AP2	10	0	SYNE2	10	0.03
								AUP1	10	0	TAF3	10	0
								CBX2	10	0	TIGAR	10	0
								CDKN2A	10	0	UCHL5	10	0
								CEBPG	10	0	WDR6	10	0
								CENPF	10	0
								CHTF18	10	0
								CLPTM1	10	0
								DNMT3A	10	0
								DOLK	10	0
								ELMO2	10	0
								ERCC3	10	0
								FAR1	10	0
								GALK1	10	0
								GNAI2	10	0
								GPI	10	0
								H-INV:HIT000292931	10	0
								HEATR5B	10	0
								HNRNPLL	10	0
								ICE2	10	0
								INTS12	10	0
								K2M1_SHEEP	10	0
								KANSL3	10	0
								KIF1B	10	0
								LGALS3BP	10	0
								LOC101060700	10	0
								MED23	10	0
								MICU2	10	0
								MPDU1	10	0
								MPHOSPH8	10	0
								MRPL16	10	0
								MRPL19	10	0
								MRPS35	10	0
								PFN2	10	0
								PGM3	10	0
								PLD3	10	0
								PPP1R7	10	0
								PRPF38B	10	0
								RNF213	10	0
								RPUSD3	10	0
								SPTBN5	10	0
								STT3B	10	0
								SYDE1	10	0
								SYNE1	10	0
								SYNE2	10	0.03
								TTC27	10	0
								VWA8	10	0
								ZEB1	10	0
								ZNF217	10	0

## Sheet: B) Rev7 candidate genes  
		FLAG-REV7		FLAG-REV7 +NCS		BirA-REV7		BirA-REV7 +NCS
	PREYS	Peptide counts	BFDR	Peptide counts	BFDR	Peptide counts	BFDR	Peptide counts	BFDR
	REV7	638	-	646	-	530	-	500	-
	REV1	-	-	-	-	16	<0.01	13	<0.01
	REV3L	286	<0.01	226	<0.01	190	<0.01	163	<0.01
	CBX1	66	<0.01	84	<0.01	213	<0.01	201	<0.01
	CDC20	-	<0.01	14	<0.01	11	<0.01	19	<0.01
	CHAMP1	1950	<0.01	2207	<0.01	1982	<0.01	1951	<0.01
	EHMT2	29	<0.01	41	<0.01	37	<0.01	32	<0.01
	FAM35A	19	<0.01	25	<0.01	37	<0.01	32	<0.01
	GTF2I	28	<0.01	29	<0.01	1811	<0.01	1824	<0.01
	POGZ	816	<0.01	578	<0.01	846	<0.01	851	<0.01
	SRPRB	14	0.01	13	0.01	31	<0.01	28	<0.01
	SSR4	60	<0.01	32	<0.01	107	<0.01	70	<0.01
	ZMYM4	81	<0.01	99	<0.01	375	<0.01	342	<0.01
	ZNF644	-	-	18	<0.01	51	<0.01	35	<0.01
