# Supplementary material for: SHLD2/FAM35A co‐operates with REV7 to coordinate DNA double‐strand break repair pathway choice
Source: EMBO J. 2018 Aug 28;37(18):e100158. doi: 10.15252/embj.2018100158 (PMC6138439; doi:10.15252/embj.2018100158)
Supplement: Supplementary file 3 — Table EV2 [file EMBJ-37-e100158-s003.xlsx]

## Sheet: A) FAM35A BioID genes BFDR<0.05
	Bio-ID
	BirA-FAM35A			BirA-FAM35A NCS
	PREYS	Peptide counts	BFDR	PREYS	Peptide counts	BFDR
	KRT80	311	0	KRT80	316	0
	CCT6A	309	0	EIF4A1	243	0
	Krt16	255	0	PKM	192	0
	EIF4A1	244	0	EPRS	185	0
	PKM	237	0	HSPA2	169	0
	EEF1A2	198	0	PTBP1	161	0
	PTBP1	198	0	Krt16	142	0
	EPRS	182	0	EEF1A2	131	0
	EEF2	166	0	EEF2	122	0
	HSPA2	158	0	MTHFD1	118	0
	K1C15_SHEEP	157	0	DDX3X	116	0
	HIST1H2BD	134	0	IARS	105	0
	HIST3H2BB	131	0	TRAP1	97	0
	MTHFD1	121	0	HIST3H2BB	96	0
	HSP90B1	103	0	TLN1	96	0
	HNRNPA1L2	100	0	EIF3A	95	0
	DDX3X	96	0.01	SUPT16H	95	0
	TRAP1	94	0	TCOF1	93	0
	NUDC	93	0	LRPPRC	88	0
	TCOF1	93	0	CCT7	86	0
	ARF1	92	0	HSPH1	85	0
	IARS	85	0	NUDC	85	0
	LARS	84	0	STIP1	85	0
	EIF3A	83	0	DIS3	84	0
	SND1	83	0	LARS	84	0
	LRPPRC	82	0	ENSEMBL:ENSP00000377550	82	0
	SUPT16H	82	0	UQCRC2	79	0
	CCT7	80	0	HSP90B1	78	0
	TLN1	79	0	SND1	78	0
	GIGYF2	78	0	GIGYF2	77	0
	STIP1	78	0	PSMD2	77	0
	SLC25A4	75	0	ARF1	76	0
	UQCRC2	75	0	CSE1L	71	0
	UBA1	74	0	XPO1	71	0
	PSMD2	74	0	SLC25A4	69	0
	HSPH1	73	0	HDLBP	68	0
	HIST1H1D	72	0	RPN2	68	0
	XPO1	72	0	EIF4G1	68	0.01
	EIF4G1	71	0	UBA1	65	0
	P08730-1	69	0	EIF3C	63	0
	DIS3	68	0	EIF4A2	63	0
	CANX	67	0	RPN1	62	0
	RPN2	67	0	ACLY	61	0
	EIF4A2	66	0	HIST1H1D	61	0
	HIST2H2AA4	64	0	SMC4	61	0
	RPN1	64	0	CRK	59	0
	CSE1L	63	0	CKAP5	58	0
	CKAP5	62	0	COPA	56	0
	EIF3C	62	0	PHB	56	0.03
	HIST1H2AA	62	0	CANX	55	0
	HDLBP	61	0	DHX30	54	0
	ACLY	60	0	HIST1H2AC	53	0
	ATP1A1	59	0	HIST2H2AA4	53	0
	RPS27A	59	0	RPS27A	53	0
	GANAB	58	0	VARS	53	0
	HYOU1	58	0	QARS	52	0
	IQGAP1	58	0	HYOU1	51	0
	MSN	58	0	IQGAP1	51	0
	PHB	58	0.01	EIF3L	50	0
	PCBP2	57	0	GMPS	50	0
	SMC4	57	0.05	ATP1A1	49	0
	HIST1H2BA	56	0	SRP68	49	0
	CLTCL1	55	0	EPB41L2	48	0
	FLG2	55	0	EIF3B	47	0
	CRK	54	0	RARS	47	0.01
	EIF3B	54	0	CNOT1	45	0
	HSPA4	53	0	MAP4	45	0
	QARS	53	0	ATAD3A	44	0
	EPB41L2	52	0	CACYBP	44	0
	PHGDH	52	0	GANAB	44	0
	CACYBP	50	0	UBAP2L	44	0
	COPA	49	0	ANXA2	43	0
	SRP68	49	0	PHGDH	43	0
	DHX30	48	0	RGPD3	43	0
	MAP4	48	0	XPO5	43	0
	PA2G4	48	0	COPG1	43	0
	PSMC4	47	0	IGF2BP3	42	0
	VARS	47	0	PSMC4	42	0
	EIF3L	46	0	HIST1H2BA	41	0
	GMPS	46	0	NUP155	41	0
	ABCE1	45	0	PSMD1	41	0
	PCBP1	45	0	SERPINH1	41	0
	RAB1B	45	0	UNC45A	41	0
	UBAP2L	45	0	CALR	40	0
	HSD17B10	44	0	EIF5	40	0
	CALR	43	0	LONP1	40	0
	HMGN2	43	0	ABCE1	39	0
	COPG1	43	0	ARF4	39	0
	HIST1H2AC	42	0	EIF3F	39	0
	IGF2BP3	42	0	MAGED2	39	0
	EIF5B	41	0	PSMC3	39	0
	LDHA	41	0	RAB1B	39	0
	PFAS	41	0	KIAA0368	38	0
	YARS	41	0	CSTF2	37	0
	YTHDF2	40	0	NAA15	37	0
	ASNS	39	0	PCBP1	37	0
	EIF5	39	0	RAB1A	37	0
	PPA1	39	0	YARS	37	0
	ANXA2	38	0	ASNS	36	0
	EIF3E	38	0	HSD17B10	36	0
	PSMC3	38	0	RGPD4	36	0
	PSMD1	38	0	RGPD8	36	0
	GDI2	37	0	PPA1	35	0
	LONP1	37	0	PSMC5	35	0
	MCM2	37	0	PYGL	35	0
	PGD	37	0	BTF3	34	0
	PRPS2	37	0	DDOST	34	0
	PYGL	37	0	MSN	34	0
	SERPINH1	37	0	TXNL1	34	0
	CSDE1	36	0	ARF5	33	0
	RAB1A	36	0	CUL4B	33	0
	TOMM40	36	0	EIF3D	33	0
	ACAT1	35	0	EIF3E	33	0
	NAA15	35	0	EIF3G	33	0
	PSMC2	35	0	HSPA4	33	0
	RGPD8	35	0	HSPB1	33	0
	RPS13	35	0	MTHFD1L	33	0
	XPO5	35	0	RAVER1	33	0
	ELAVL1	35	0.01	PSMC2	33	0
	ARF4	34	0	DNAJB1	32	0
	ARF5	34	0	PSMC1	32	0
	DDOST	34	0	Q3SX09	32	0
	EIF3I	34	0	RGPD1	32	0
	HSPB1	34	0	YTHDF2	32	0
	KIAA0368	34	0	ELAVL1	32	0.04
	ATAD3A	34	0	AIMP2	31	0
	BTF3	33	0	FARSA	31	0
	CUL4B	33	0	NCAPD2	31	0
	MCM3	33	0	PRPS2	31	0
	Q3SX09	33	0	TARDBP	31	0
	FUS	33	0	TMEM263	31	0
	CKB	32	0	DDX6	30	0
	CSTF2T	32	0	HADHB	30	0
	EIF3D	32	0	PSMC6	30	0
	EIF3F	32	0	TOMM40	30	0
	G3BP1	32	0	FLG2	30	0.04
	HADH	32	0	ANXA6	29	0
	PSMC1	32	0	CSDE1	29	0
	PSMC5	32	0	FKBP4	29	0
	ABCD3	32	0	HIST1H2AA	29	0
	HADHB	31	0	MCM3	29	0
	RCC1	31	0	VCP	29	0
	RPS15	31	0	CHORDC1	28	0
	AHSA1	31	0	EIF3I	28	0
	CSTF2	31	0	EPB41	28	0
	ANXA6	30	0	IPO7	28	0
	EIF3G	30	0	LDHA	28	0
	FARSB	30	0	NACA	28	0
	FLG	30	0	RCC1	28	0
	NUP155	30	0	SEC23A	28	0
	PSMD14	30	0	AHSA1	28	0
	TARDBP	30	0	ABCF1	27	0
	TMEM263	30	0	CKB	27	0
	UPF1	30	0	DHX29	27	0
	TXNL1	30	0	DNM2	27	0
	DDX6	29	0	EIF2S2	27	0
	DNAJB1	29	0	FARSB	27	0
	EIF2S2	29	0	HADH	27	0
	EIF2S3	29	0	HMGN2	27	0
	NAP1L1	29	0	IPO9	27	0
	TALDO1	29	0	MCM2	27	0
	ZC3HAV1	29	0	PSMD14	27	0
	ABCF1	28	0	STT3A	27	0
	DNM2	28	0	UTP20	27	0.01
	EZR	28	0	ABCD3	27	0.04
	IPO5	28	0	ATAD3B	26	0
	KHDRBS1	28	0	EIF4G2	26	0
	NACA	28	0	EIF5B	26	0
	UQCRC1	28	0	G3BP1	26	0
	GDI1	27	0	NAP1L1	26	0
	HNRNPH3	27	0	NT5DC2	26	0
	RPS10	27	0	RPAP3	26	0
	UNC45A	27	0	TRMT10C	26	0
	ATIC	26	0	ZC3HAV1	26	0
	CNOT1	26	0	HSPA4L	25	0
	EIF4G2	26	0	KIF1BP	25	0
	KIF5B	26	0	NUDCD3	25	0
	MTHFD1L	26	0	U2AF1	25	0
	NMT1	26	0	UQCRC1	25	0
	STT3A	26	0	DDX20	25	0.01
	VCP	26	0	RPS13	25	0.04
	ANXA5	25	0	CBS	24	0
	CDC37	25	0	CDC37	24	0
	DOCK7	25	0	CIP2A	24	0
	FARSA	25	0	FAF2	24	0
	HSPA4L	25	0	HNRNPH3	24	0
	NUP160	25	0	PFAS	24	0
	PDIA4	25	0	PSMD6	24	0
	PPIA	25	0	RPS15	24	0
	PSMD6	25	0	KPNA1	24	0
	RAVER1	25	0	WDR75	24	0
	STOML2	25	0	HTATSF1	24	0.02
	CDC73	25	0.04	NUP188	24	0.02
	ACTN4	24	0	WARS	24	0.05
	CIP2A	24	0	ALDOA	23	0
	DHX29	24	0	AP2A2	23	0
	EPB41	24	0	EPB41L3	23	0
	GFM1	24	0	NUP160	23	0
	IPO9	24	0	OLA1	23	0
	PSMC6	24	0	PA2G4	23	0
	CTTN	24	0	PSMD12	23	0
	APEX1	23	0	DNM1L	23	0.03
	CHORDC1	23	0	CLINT1	22	0
	DNAJC7	23	0	IPO5	22	0
	ETF1	23	0	NOL6	22	0
	IMMT	23	0	POLR2A	22	0
	MAGED2	23	0	PRRC2C	22	0
	PGK1	23	0	STT3B	22	0
	PRRC2C	23	0	TTLL12	22	0
	PSMD12	23	0	UPF1	22	0
	RPAP3	23	0	AMOT	21	0
	VPS35	23	0	BAG3	21	0
	ALDOA	22	0	GDI2	21	0
	CARS	22	0	HBS1L	21	0
	CBS	22	0	HDHD5	21	0
	COLGALT1	22	0	IPO4	21	0
	FKBP4	22	0	MAGED1	21	0
	HDHD5	22	0	NAP1L4	21	0
	IPO7	22	0	EIF2S3	21	0
	SEC23A	22	0	CTTN	21	0.02
	ALYREF	22	0	STRAP	21	0.02
	RPL14	22	0	ANKRD17	20	0
	AIMP2	22	0.01	APEX1	20	0
	KPNA1	22	0.01	ATIC	20	0
	WDR75	22	0.01	CEP170	20	0
	ATAD3B	21	0	DDX19B	20	0
	BAG3	21	0	KIF5B	20	0
	CYFIP1	21	0	LARS2	20	0
	EPB41L3	21	0	NCAPG	20	0
	HK1	21	0	NSF	20	0
	KIF1BP	21	0	PPAN-P2RY11	20	0
	NCAPD2	21	0	SEC61A2	20	0
	PDHA1	21	0	SNX2	20	0
	PDIA6	21	0	STOML2	20	0
	PPIB	21	0	UBE2O	20	0
	SUGT1	21	0	DPM1	20	0
	PRDX2	21	0	RPL14	20	0.01
	YWHAE	21	0	ACOT7	19	0
	AP2A2	20	0	ANXA5	19	0
	CEP170	20	0	ASCC3	19	0
	CLINT1	20	0	DCP1A	19	0
	EIF2A	20	0	DDX19A	19	0
	EIF2AK2	20	0	FLII	19	0
	HSD17B4	20	0	HSD17B4	19	0
	MCM5	20	0	NMT1	19	0
	MRPS2	20	0	NSFL1C	19	0
	NCAPG	20	0	PDHA1	19	0
	NSF	20	0	PDIA4	19	0
	PFKM	20	0	PGK1	19	0
	PLS3	20	0	PTBP2	19	0
	POLR2A	20	0	RAB3GAP2	19	0
	TRMT10C	20	0	VPS35	19	0
	UBE2O	20	0	PRDX2	19	0
	STRAP	20	0.04	RPL34	19	0
	GTPBP1	19	0	COPE	18	0
	LARS2	19	0	DIAPH1	18	0
	OLA1	19	0	DYNC1LI1	18	0
	PDIA3	19	0	EDC4	18	0
	RAB14	19	0	IMMT	18	0
	DPM1	19	0	MAP4K4	18	0
	BAG2	18	0	MRPS2	18	0
	FABP5	18	0	NAA10	18	0
	IPO4	18	0	PGD	18	0
	MAP4K4	18	0	RAB10	18	0
	NAA10	18	0	SALL2	18	0
	NAP1L4	18	0	USO1	18	0
	NSFL1C	18	0	ANKHD1-EIF4EBP3	17	0
	PSMD7	18	0	CYFIP1	17	0
	PTBP2	18	0	DNAJC7	17	0
	RAB10	18	0	EIF2AK2	17	0
	UGGT1	18	0	GLS	17	0
	YWHAZ	18	0	HK1	17	0
	HNRNPDL	18	0	MCMBP	17	0
	LDHB	18	0	NCLN	17	0
	TRMT1L	18	0	OXSR1	17	0
	NT5DC2	18	0.03	RAB14	17	0
	ACOT7	17	0	RAB6A	17	0
	ATP5F1	17	0	SCCPDH	17	0
	COPE	17	0	SCFD1	17	0
	CPNE3	17	0	USP10	17	0
	DYNC1LI1	17	0	YARS2	17	0
	EDC4	17	0	YTHDF3	17	0
	EMC1	17	0	LDHB	17	0
	HK2	17	0	TRIP12	17	0
	IGF2BP2	17	0	DNAJA1	17	0.04
	KIF2A	17	0	SSR4	17	0.04
	LUC7L2	17	0	AGK	16	0
	NUDCD3	17	0	AP2A1	16	0
	OGDH	17	0	EIF3M	16	0
	PSMD11	17	0	EIF4G3	16	0
	TSR1	17	0	KIF2A	16	0
	RPL37	17	0	MRPS22	16	0
	ESYT2	17	0.01	MRPS27	16	0
	SLC1A5	17	0.01	OGDH	16	0
	ATP5L	17	0.04	PDIA3	16	0
	AP1B1	16	0	PI4KA	16	0
	AP2B1	16	0	PPIA	16	0
	CA2	16	0	PFKM	16	0
	CUL1	16	0	ESYT2	16	0.02
	EIF3M	16	0	KHDRBS1	16	0.02
	G6PD	16	0	TRMT1L	16	0.02
	GLS	16	0	ACAT1	15	0
	H2AFZ	16	0	ACTN4	15	0
	HADHA	16	0	AP1G1	15	0
	LYAR	16	0	AP2M1	15	0
	NOMO2	16	0	CLPB	15	0
	RAB7A	16	0	CMTR1	15	0
	RAB8A	16	0	CTNNB1	15	0
	STT3B	16	0	CUL1	15	0
	U2AF1	16	0	DRG1	15	0
	YTHDF3	16	0	ETF1	15	0
	SNX2	16	0	IGF2BP2	15	0
	C14orf166	16	0	IPO8	15	0
	PPAN-P2RY11	16	0	MTOR	15	0
	STAT3	16	0	NEFM	15	0
	AASDHPPT	15	0	PEX14	15	0
	ADRM1	15	0	PSMD7	15	0
	ANKRD17	15	0	PTBP3	15	0
	AP1M1	15	0	RAB8A	15	0
	AP2A1	15	0	SEC24C	15	0
	CTNNB1	15	0	SRM	15	0
	CYP51A1	15	0	TSR1	15	0
	ESYT1	15	0	USP24	15	0
	ETFA	15	0	NDUFA9	15	0.01
	FAF2	15	0	TMED10	15	0.04
	HNRNPUL2	15	0	AP1B1	14	0
	IDH2	15	0	AP1M1	14	0
	IMPDH2	15	0	ATP1A2	14	0
	KPRP	15	0	BLVRA	14	0
	MAGED1	15	0	CDK5	14	0
	MAP2K2	15	0	ESYT1	14	0
	MCMBP	15	0	GBF1	14	0
	NNT	15	0	GNAS	14	0
	PKN2	15	0	H2AFV	14	0
	PMPCA	15	0	HADHA	14	0
	PRKACA	15	0	HK2	14	0
	PTBP3	15	0	IDH2	14	0
	RAB3GAP2	15	0	KIF1A	14	0
	RAB6A	15	0	LRBA	14	0
	RRBP1	15	0	MAP2K1	14	0
	SEC24C	15	0	MAP2K2	14	0
	SRSF4	15	0	MCM5	14	0
	UAP1	15	0	NNT	14	0
	YARS2	15	0	NUP85	14	0
	DNAJA3	15	0	PMPCB	14	0
	HMGB1	15	0	POLR3A	14	0
	NDUFA9	15	0.01	PPIB	14	0
	TRIP12	15	0.01	PPP1CB	14	0
	BUB3	15	0.04	PTPN11	14	0
	NOL6	15	0.04	RAB7A	14	0
	RPL34	15	0.04	RAB8B	14	0
	AAAS	14	0	RFC5	14	0
	AMOT	14	0	SCRIB	14	0
	AP1G1	14	0	SLK	14	0
	ATP6V1A	14	0	SUCLA2	14	0
	BLVRA	14	0	SUGT1	14	0
	CAP1	14	0	TALDO1	14	0
	CCDC47	14	0	TBRG4	14	0
	CYB5R3	14	0	TTC28	14	0
	DCP1A	14	0	UCK2	14	0
	DDX19A	14	0	XRN1	14	0
	DDX19B	14	0	BAG2	14	0
	DRG1	14	0	DNAJA3	14	0
	EWSR1	14	0	FUBP3	14	0
	FDXR	14	0	AASDHPPT	13	0
	FLII	14	0	ADD1	13	0
	HBS1L	14	0	ANKFY1	13	0
	LGALS7B	14	0	AP2B1	13	0
	MRPS27	14	0	ATP6V1A	13	0
	NUP210	14	0	CNOT11	13	0
	PAICS	14	0	CSNK2A2	13	0
	PFN1	14	0	FXR1	13	0
	PLS1	14	0	G3BP2	13	0
	PMPCB	14	0	GFM1	13	0
	RAB8B	14	0	GLMN	13	0
	TBC1D4	14	0	GTPBP1	13	0
	TTLL12	14	0	IARS2	13	0
	USO1	14	0	Krt18	13	0
	USP5	14	0	PKN2	13	0
	YWHAB	14	0	POLR2B	13	0
	CYFIP2	14	0.05	POLRMT	13	0
	HAT1	14	0.05	PSMD13	13	0
	ACO2	13	0	RRBP1	13	0
	ANKHD1-EIF4EBP3	13	0	TELO2	13	0
	AP2M1	13	0	UBE3C	13	0
	CLUH	13	0	ETFA	13	0
	EIF4G3	13	0	LUC7L2	13	0
	FH	13	0	PPM1G	13	0
	GARS	13	0	C14orf166	13	0.03
	IPO8	13	0	RPL37A	13	0.03
	LMAN1	13	0	TTC37	13	0.03
	MRPS22	13	0	ACSL3	12	0
	MTCH1	13	0	ATXN10	12	0
	NEFL	13	0	COX2	12	0
	NEFM	13	0	CSK	12	0
	NME2	13	0	DHFR	12	0
	OXSR1	13	0	EIF2D	12	0
	PI4KA	13	0	EMC1	12	0
	PLCG1	13	0	EZR	12	0
	PLEC	13	0	GNA11	12	0
	POF1B	13	0	GNAI2	12	0
	POLR2B	13	0	H1F0	12	0
	PSMD8	13	0	HECTD1	12	0
	RAB35	13	0	IQGAP3	12	0
	RPSA	13	0	MARK2	12	0
	SAMHD1	13	0	MRPS34	12	0
	SCFD1	13	0	NCKAP1	12	0
	SEC61A2	13	0	PLEC	12	0
	43350	13	0	PRKACA	12	0
	SRP54	13	0	PSMD11	12	0
	TMED2	13	0	RAB2A	12	0
	UCK2	13	0	RAB35	12	0
	NIFK	13	0	RPL36AL	12	0
	DIAPH1	13	0	SAMHD1	12	0
	FUBP3	13	0	SATB2	12	0
	PPM1G	13	0	43352	12	0
	AGK	12	0	TROVE2	12	0
	CDK5	12	0	USP39	12	0
	CMAS	12	0	USP5	12	0
	CSNK1E	12	0	YTHDC1	12	0
	FKBP8	12	0	YTHDF1	12	0
	GNB1	12	0	YWHAZ	12	0
	LPCAT1	12	0	ATR	12	0
	PPM1F	12	0	PWP2	12	0.01
	PTMA	12	0	SHROOM3	12	0.01
	RECQL	12	0	PPP1CA	12	0.04
	ROCK2	12	0	ACTN1	11	0
	SALL2	12	0	ACTR2	11	0
	SRM	12	0	ADRM1	11	0
	SUCLG1	12	0	AFG3L2	11	0
	TBCE	12	0	ARMT1	11	0
	UBA2	12	0	ATP4A	11	0
	USP10	12	0	CAMK2D	11	0
	PWP2	12	0.01	CKAP2	11	0
	RPL37A	12	0.04	COLGALT1	11	0
	AARS	11	0	DARS2	11	0
	ACTR2	11	0	DNAJC13	11	0
	ATAD1	11	0	DOCK7	11	0
	CLPB	11	0	DYNC2H1	11	0
	CS	11	0	EIF4H	11	0
	CUL5	11	0	FANCD2	11	0
	DCXR	11	0	H2AFZ	11	0
	DLAT	11	0	HTT	11	0
	DNAJA2	11	0	IMPDH2	11	0
	FXR1	11	0	INTS2	11	0
	FXR2	11	0	LIG1	11	0
	G3BP2	11	0	MGEA5	11	0
	GBE1	11	0	MRPL37	11	0
	GFPT1	11	0	MRPS5	11	0
	LMNB2	11	0	MTCH1	11	0
	MAP2K1	11	0	NAA16	11	0
	MDH2	11	0	NAA50	11	0
	MGEA5	11	0	NDUFS1	11	0
	PAPSS1	11	0	NEFL	11	0
	PCNT	11	0	NUP210	11	0
	PPP2R1A	11	0	PICALM	11	0
	PTCD3	11	0	PIH1D1	11	0
	PTPN11	11	0	PLS3	11	0
	RFC3	11	0	PTCD3	11	0
	RIOX2	11	0	RB1	11	0
	RPL35	11	0	RFC3	11	0
	RPS27L	11	0	RIOX2	11	0
	SCRIB	11	0	RPS10	11	0
	43345	11	0	SEC11A	11	0
	SPATA7	11	0	SUCLG1	11	0
	SRP19	11	0	TBCE	11	0
	STMN1	11	0	TMED2	11	0
	SUCLA2	11	0	UBAP2	11	0
	TBRG4	11	0	UFL1	11	0
	TFRC	11	0	UTP14C	11	0
	TLN2	11	0	VBP1	11	0
	TROVE2	11	0	DNAJC11	11	0
	TTI1	11	0	INTS1	11	0
	UMPS	11	0	RANBP1	11	0
	YWHAG	11	0	PPP1CC	11	0
	YWHAQ	11	0	STAT1	11	0
	CSN1S1	11	0	LUC7L3	11	0.02
	U2AF2	11	0	P4HA1	11	0.02
	PPP1CB	11	0	AARS	10	0
	ZC3HC1	11	0	ACBD3	10	0
	KIF22	11	0.02	ARFGAP1	10	0
	LUC7L3	11	0.02	ATP5F1	10	0
	POLR1C	11	0.02	ATXN2	10	0
	ACSL3	10	0	BCKDK	10	0
	ANKFY1	10	0	CAND2	10	0
	ATG7	10	0	CAP1	10	0
	ATP2A3	10	0	CMAS	10	0
	ATP6V1B2	10	0	COPB2	10	0
	CACNA1G	10	0	CPT1A	10	0
	CELF1	10	0	CUL5	10	0
	CKAP2	10	0	CXorf57	10	0
	CLPTM1	10	0	DLAT	10	0
	CSK	10	0	DRG2	10	0
	DNM3	10	0	ECD	10	0
	DRG2	10	0	ELP1	10	0
	EIF4H	10	0	FAM120A	10	0
	FAM135A	10	0	GLO1	10	0
	FSCN1	10	0	GNAI3	10	0
	FSIP2	10	0	IDH3B	10	0
	GNAS	10	0	IQGAP2	10	0
	GRSF1	10	0	LMNB2	10	0
	IARS2	10	0	LPCAT1	10	0
	IDH3B	10	0	MDH2	10	0
	IQGAP3	10	0	MRI1	10	0
	NARS	10	0	NOMO1	10	0
	NCLN	10	0	NSDHL	10	0
	NOMO1	10	0	ORC5	10	0
	NSDHL	10	0	PDIA6	10	0
	NUP85	10	0	POLR2C	10	0
	OTUB1	10	0	PPME1	10	0
	PGAM1	10	0	QRICH1	10	0
	PIGS	10	0	RPAP2	10	0
	POLRMT	10	0	RPS10-NUDT3	10	0
	PPA2	10	0	RPSA	10	0
	PPP6R2	10	0	43345	10	0
	PSMD13	10	0	43350	10	0
	PYCR1	10	0	SRSF4	10	0
	RAB11B	10	0	STMN1	10	0
	RFC5	10	0	SUMO2	10	0
	RPL36AL	10	0	TBC1D4	10	0
	SEC22B	10	0	TIMM44	10	0
	SEC23IP	10	0	UBA2	10	0
	SEC63	10	0	UMPS	10	0
	43352	10	0	CSN1S1	10	0
	SLC25A12	10	0	PRKAG1	10	0
	SMPD4	10	0	RAE1	10	0
	SRRT	10	0	TMEM209	10	0
	SUMO2	10	0	U2AF2	10	0
	UBE3C	10	0	VRK1	10	0
	UCHL1	10	0	AASS	10	0
	UGP2	10	0	NIFK	10	0
	USP19	10	0	PAICS	10	0
	USP24	10	0	RPL7L1	10	0
	USP39	10	0	KIF22	10	0.03
	YTHDC1	10	0	PPIH	10	0.03
	ADD1	10	0	AAAS	9	0
	COX2	10	0	ANAPC7	9	0
	POLR1A	10	0	APRT	9	0
	RANBP1	10	0	CCDC47	9	0
	SPDL1	10	0	CPNE3	9	0
	TTC28	10	0	CYB5R3	9	0
	AASS	10	0	CYP51A1	9	0
	PPP1CC	10	0	DNAJA2	9	0
	PYCR2	10	0	EARS2	9	0
	RPA2	10	0	EIF2A	9	0
	AARS2	9	0	FOXK1	9	0
	ANK2	9	0	G6PD	9	0
	AP3B2	9	0	GFPT1	9	0
	APRT	9	0	GSK3B	9	0
	ATXN2	9	0	HAUS6	9	0
	BAG6	9	0	HLTF	9	0
	CAMK2D	9	0	LARP1B	9	0
	CAPN1	9	0	LRRC59	9	0
	CBX2	9	0	LYPLA2	9	0
	CMPK1	9	0	MKRN2	9	0
	CNOT11	9	0	NCAPD3	9	0
	COPB2	9	0	NCAPG2	9	0
	COPS4	9	0	NDUFA10	9	0
	CPSF3	9	0	NEK9	9	0
	CYC1	9	0	NELFB	9	0
	DDB1	9	0	NME2	9	0
	DDX4	9	0	NOMO2	9	0
	DHFR	9	0	NUDCD1	9	0
	DNAH10	9	0	PAK4	9	0
	GBF1	9	0	PELO	9	0
	GLMN	9	0	PLK1	9	0
	GNAI3	9	0	PPM1F	9	0
	HIGD1A	9	0	PPP2R1A	9	0
	HLTF	9	0	PTGES3	9	0
	HPF1	9	0	PYGB	9	0
	HTT	9	0	RDH11	9	0
	IQGAP2	9	0	RPS6KA3	9	0
	KIF16B	9	0	SDR39U1	9	0
	KTN1	9	0	SHPK	9	0
	LRBA	9	0	SLC25A22	9	0
	MAT2A	9	0	SLC33A1	9	0
	MRI1	9	0	SNX1	9	0
	MRPS34	9	0	SPATA5	9	0
	MRPS5	9	0	SRP72	9	0
	NAA50	9	0	STRIP1	9	0
	OAT	9	0	SYNE1	9	0
	PIH1D1	9	0	TCF25	9	0
	PKN1	9	0	TFB2M	9	0
	PSMA7	9	0	TK1	9	0
	PYGB	9	0	TTI1	9	0
	RAB2A	9	0	UAP1	9	0
	RAB3D	9	0	UBE3A	9	0
	S100A9	9	0	USP19	9	0
	SBDS	9	0	VPS52	9	0
	SEC11A	9	0	BCORL1	9	0
	SLK	9	0	HSDL2	9	0
	SNX1	9	0	MTPAP	9	0
	SPATA5	9	0	SRPRB	9	0
	SPNS1	9	0	ATXN2L	9	0.01
	TARS	9	0	EXOC4	9	0.01
	TIMM44	9	0	ORC3	9	0.01
	TMX2	9	0	RPA2	9	0.01
	UFL1	9	0	SPTBN2	9	0.01
	URB2	9	0	KIF2C	9	0.04
	BCORL1	9	0	ATAD1	8	0
	ELAC2	9	0	ATP6V0D1	8	0
	SRPRB	9	0	BIRC6	8	0
	ATP1B3	9	0.01	BYSL	8	0
	ATXN2L	9	0.01	CHD9	8	0
	EXOC4	9	0.01	CPSF3	8	0
	ORC3	9	0.01	CSNK1E	8	0
	UBE2N	9	0.01	CSNK2B	8	0
	ILVBL	9	0.04	CSTF3	8	0
	P4HA1	9	0.04	CTPS2	8	0
	SBSN	9	0.04	CUL3	8	0
	A2A5Y0	8	0	DHRS7B	8	0
	AHCY	8	0	DNAAF5	8	0
	AIFM1	8	0	DOPEY1	8	0
	AK2	8	0	EFL1	8	0
	AKAP1	8	0	EMC3	8	0
	ANAPC7	8	0	EYA3	8	0
	ATXN10	8	0	FOXK2	8	0
	BCKDK	8	0	FSIP2	8	0
	CUL3	8	0	GARS	8	0
	DNAAF5	8	0	GBE1	8	0
	DUT	8	0	GDI1	8	0
	DYNLT1	8	0	GET4	8	0
	ECD	8	0	GNB1	8	0
	EDC3	8	0	HAX1	8	0
	EIF2D	8	0	HNRNPUL2	8	0
	ELP1	8	0	INA	8	0
	EYA3	8	0	INTS12	8	0
	FANCD2	8	0	KIF16B	8	0
	FDPS	8	0	LAMA3	8	0
	FERMT2	8	0	LRP1B	8	0
	GNA11	8	0	MELK	8	0
	GNAI2	8	0	MLF2	8	0
	H1F0	8	0	NIPSNAP1	8	0
	HAUS6	8	0	NUB1	8	0
	HAX1	8	0	OTUB1	8	0
	HECTD1	8	0	PDLIM5	8	0
	HINT1	8	0	PIGS	8	0
	INTS9	8	0	PRIM1	8	0
	LAP3	8	0	PRRC2B	8	0
	LIG1	8	0	PSMA7	8	0
	LOC101060252	8	0	RAB13	8	0
	LOC728026	8	0	RBM19	8	0
	LYPLA2	8	0	RPL35	8	0
	MARCKS	8	0	RTCA	8	0
	MINK1	8	0	SCYL1	8	0
	MPP6	8	0	SEC23B	8	0
	MRPL45	8	0	SEC23IP	8	0
	MRPL47	8	0	SPATA7	8	0
	MUC19	8	0	SRRT	8	0
	NCAPG2	8	0	ST13	8	0
	NDUFA10	8	0	SUPT6H	8	0
	NEDD8	8	0	TFRC	8	0
	NEK9	8	0	TGM3	8	0
	NRBF2	8	0	TJP1	8	0
	PAK4	8	0	TLN2	8	0
	POLR2C	8	0	TMED5	8	0
	PPME1	8	0	TTC4	8	0
	PRUNE1	8	0	TTF2	8	0
	PYM1	8	0	UBE2S	8	0
	RBM12B	8	0	USP14	8	0
	RBM4	8	0	VPS26A	8	0
	RPS10-NUDT3	8	0	YWHAB	8	0
	RPS6KA3	8	0	YWHAQ	8	0
	SACM1L	8	0	YY1	8	0
	SARS	8	0	ZNF24	8	0
	SDR39U1	8	0	BRD3	8	0
	SHPRH	8	0	MAT2A	8	0
	SIRT1	8	0	SPNS1	8	0
	ST13	8	0	NMD3	8	0
	TIMM23	8	0	SERPINB12	8	0
	TMED5	8	0	SPDL1	8	0
	TNIK	8	0	TOE1	8	0
	TNPO1	8	0	ARG1	8	0.03
	UBA5	8	0	DHX16	8	0.03
	UHRF1	8	0	PYCR2	8	0.03
	UPF2	8	0	TRMT5	8	0.03
	VBP1	8	0	UBE2N	8	0.03
	VTN	8	0	XRCC1	8	0.03
	YES1	8	0	AARS2	7	0
	YWHAH	8	0	AIFM1	7	0
	YY1	8	0	AMFR	7	0
	ZC3HAV1L	8	0	AP3B2	7	0
	ZNF24	8	0	APPL1	7	0
	ZNF622	8	0	ATL2	7	0
	FAM98A	8	0	BAG6	7	0
	FLOT1	8	0	CA2	7	0
	CSNK2A2	8	0	CACNA1D	7	0
	DIMT1	8	0	CACNA1G	7	0
	HSDL2	8	0	CDK4	7	0
	NIP7	8	0	CELF1	7	0
	PARK7	8	0	CHMP2B	7	0
	UTRN	8	0	CMPK1	7	0
	C15orf38-AP3S2	8	0.03	CSN2	7	0
	COASY	8	0.03	CSNK1A1	7	0
	DHX16	8	0.03	CSRP2	7	0
	STAT1	8	0.03	DOLK	7	0
	ABRAXAS2	7	0	DUT	7	0
	ACAD9	7	0	DYNC1I2	7	0
	ADPRHL2	7	0	DYNLT1	7	0
	AGPS	7	0	EIF2B3	7	0
	AHSG	7	0	ERCC6L	7	0
	ALDH1L2	7	0	FDPS	7	0
	ARMT1	7	0	FDXR	7	0
	BTF3L4	7	0	FERMT2	7	0
	BUB1B	7	0	FH	7	0
	CAMK2G	7	0	FOCAD	7	0
	CDK4	7	0	GNL1	7	0
	CHD2	7	0	GSPT1	7	0
	COPS6	7	0	GTSE1	7	0
	CSRP2	7	0	HDAC6	7	0
	CSTF3	7	0	HMCES	7	0
	CUL2	7	0	HSPA14	7	0
	CXorf57	7	0	INTS13	7	0
	DARS2	7	0	KIF1B	7	0
	DDX11	7	0	KIF3A	7	0
	DSTN	7	0	LMAN1	7	0
	DYNC2H1	7	0	LOC728026	7	0
	ERLIN1	7	0	LYAR	7	0
	FAM120A	7	0	MAD2L2	7	0
	FAU	7	0	MINK1	7	0
	FKBP3	7	0	MRPL23	7	0
	FLAD1	7	0	MRPS25	7	0
	FMR1	7	0	MSTO1	7	0
	GALNT2	7	0	MYCBP2	7	0
	GNL1	7	0	NDUFA13	7	0
	GSK3B	7	0	NEMF	7	0
	GTF2A2	7	0	NF2	7	0
	HBB	7	0	NOM1	7	0
	HMGA2	7	0	OAT	7	0
	HMGN1	7	0	PAPSS1	7	0
	HSPA14	7	0	PGM3	7	0
	HSPE1	7	0	PLAA	7	0
	KDM3A	7	0	PLG	7	0
	LARP1B	7	0	PNO1	7	0
	MAD2L2	7	0	POF1B	7	0
	MAPK3	7	0	PPP6R2	7	0
	METAP2	7	0	PSMA5	7	0
	MRPL37	7	0	PUM3	7	0
	MRPS9	7	0	RAB11B	7	0
	MTCH2	7	0	RBFOX2	7	0
	MTOR	7	0	RBM12B	7	0
	NAA35	7	0	RBM4	7	0
	NDUFA13	7	0	RNF213	7	0
	NIPSNAP1	7	0	RNF219	7	0
	NOB1	7	0	RNGTT	7	0
	NTPCR	7	0	SAR1A	7	0
	P4HB	7	0	SBDS	7	0
	PELO	7	0	SEC63	7	0
	PGM3	7	0	SIRT1	7	0
	PICALM	7	0	SMPD4	7	0
	PIP5K1A	7	0	SRP54	7	0
	PLG	7	0	SUMO1	7	0
	PPP1R9B	7	0	TARS	7	0
	PRKACB	7	0	TBC1D9B	7	0
	PRKCSH	7	0	TIMM23	7	0
	RAB13	7	0	TMEM126A	7	0
	RBM12	7	0	TMX2	7	0
	RDH11	7	0	TNPO1	7	0
	RFK	7	0	TNRC6B	7	0
	RNPEP	7	0	TYMS	7	0
	RPS5	7	0	UBA5	7	0
	SCYL1	7	0	UBE2E1	7	0
	SEC23B	7	0	UBXN1	7	0
	SUPT6H	7	0	UHRF1	7	0
	TELO2	7	0	WASHC4	7	0
	TIGAR	7	0	YTHDC2	7	0
	TOR1AIP2	7	0	ZC3HAV1L	7	0
	TWF2	7	0	ZYX	7	0
	TYMS	7	0	UBE4A	7	0
	UBAP2	7	0	DIMT1	7	0.01
	UBE2M	7	0	DNMT3A	7	0.01
	UGDH	7	0	ELAC2	7	0.01
	USP14	7	0	PARK7	7	0.01
	USP15	7	0	VPS13A	7	0.01
	VPS26A	7	0	ATP1B3	7	0.04
	ZYX	7	0	ATP2B1	7	0.04
	NELFB	7	0	GPATCH4	7	0.04
	PTPN23	7	0	PPIL4	7	0.04
	DNAJC11	7	0.01	PSMA4	7	0.04
	EIF3H	7	0.01	RNF40	7	0.04
	INTS1	7	0.01	SKIV2L	7	0.04
	INTS3	7	0.01	TUBGCP2	7	0.04
	NMD3	7	0.01	ZC3HC1	7	0.04
	PUS1	7	0.01	ACAD11	6	0
	RAE1	7	0.01	ADPRHL2	6	0
	TOE1	7	0.01	ALDH3A2	6	0
	VRK1	7	0.01	ANLN	6	0
	DACH1	7	0.04	APAF1	6	0
	FAM98B	7	0.04	ARMC6	6	0
	GRWD1	7	0.04	ATP5J2-PTCD1	6	0
	PDLIM1	7	0.04	BUB1B	6	0
	RPL7L1	7	0.04	C9orf64	6	0
	ACBD3	6	0	CARS	6	0
	AIP	6	0	CASP8AP2	6	0
	ALDH2	6	0	CBX5	6	0
	ALDH7A1	6	0	CDC45	6	0
	ARFGAP2	6	0	CDK11A	6	0
	ATP2B4	6	0	CDK3	6	0
	ATP5O	6	0	CLPTM1	6	0
	BYSL	6	0	COPS2	6	0
	BZW1	6	0	COQ8A	6	0
	CASP8AP2	6	0	COTL1	6	0
	CDK3	6	0	CPS1	6	0
	CHMP2B	6	0	DBNL	6	0
	CLIC1	6	0	DIEXF	6	0
	COPS3	6	0	DLGAP5	6	0
	CORO7	6	0	DNAJC10	6	0
	COX5A	6	0	DOCK11	6	0
	CPNE1	6	0	DTL	6	0
	CSNK1A1	6	0	DYNC1LI2	6	0
	CSNK2B	6	0	EIF4E2	6	0
	DHRS7B	6	0	EPS15L1	6	0
	DNAH5	6	0	EWSR1	6	0
	DOCK11	6	0	FABP5	6	0
	DSG2	6	0	FXR2	6	0
	EHD4	6	0	GAK	6	0
	EIF2B3	6	0	GCLM	6	0
	EIF4E	6	0	GMPPA	6	0
	EMC3	6	0	GNA13	6	0
	ENAH	6	0	GSK3A	6	0
	FOXK1	6	0	HBA	6	0
	GALNT12	6	0	HELZ	6	0
	GMPPA	6	0	HERC1	6	0
	GORASP2	6	0	HNRNPLL	6	0
	GPS1	6	0	HPF1	6	0
	GSPT1	6	0	HSDL1	6	0
	HDGF	6	0	INF2	6	0
	HNRNPLL	6	0	INTS5	6	0
	ILK	6	0	LCLAT1	6	0
	INTS2	6	0	LOC101060252	6	0
	KIF1A	6	0	LYN	6	0
	LCLAT1	6	0	MAP1S	6	0
	LMAN2	6	0	MED24	6	0
	LRRC59	6	0	MKL1	6	0
	LYN	6	0	MORC3	6	0
	MAPRE1	6	0	MRPL39	6	0
	MARK2	6	0	MRPL48	6	0
	MLF2	6	0	MSI1	6	0
	MPP2	6	0	MTR	6	0
	MRPL13	6	0	NEDD8	6	0
	MRPL16	6	0	NRBF2	6	0
	MRPL41	6	0	NTPCR	6	0
	MRPL48	6	0	OPA1	6	0
	MRPS25	6	0	ORC4	6	0
	MTDH	6	0	OSBPL11	6	0
	MTHFD2	6	0	PANK4	6	0
	MYCBP2	6	0	PATL1	6	0
	NCBP3	6	0	PDE12	6	0
	NCKAP1	6	0	PDXDC1	6	0
	NOP9	6	0	PFN1	6	0
	NPLOC4	6	0	PFN2	6	0
	NT5DC1	6	0	PGAM1	6	0
	OSBPL11	6	0	PGRMC2	6	0
	PCLO	6	0	PIK3C2A	6	0
	PDE12	6	0	PLS1	6	0
	PDLIM5	6	0	POM121C	6	0
	PFDN2	6	0	PPP1R12A	6	0
	PFN2	6	0	PPP4R3B	6	0
	PGRMC2	6	0	PPP6R3	6	0
	PIK3C3	6	0	PRKAA2	6	0
	PNO1	6	0	PRKACB	6	0
	POLR3A	6	0	PSMD8	6	0
	PRIM1	6	0	PTPN13	6	0
	PUM3	6	0	PYCR1	6	0
	RPS17L	6	0	RAB3A	6	0
	RPTOR	6	0	RAB3D	6	0
	RRAS2	6	0	RBMXL2	6	0
	RRM1	6	0	RECQL	6	0
	RRP1	6	0	RFK	6	0
	RUFY1	6	0	RNPEP	6	0
	S100A8	6	0	ROCK2	6	0
	SGTA	6	0	RSU1	6	0
	SLC39A7	6	0	RUFY1	6	0
	SLTM	6	0	SEC24B	6	0
	SNX5	6	0	43354	6	0
	SPAG9	6	0	SLC4A1AP	6	0
	SRP72	6	0	SNX5	6	0
	SRP9	6	0	SOAT1	6	0
	SUMO1	6	0	SPAG9	6	0
	SUMO4	6	0	STAU2	6	0
	TBC1D9B	6	0	SUMO4	6	0
	TES	6	0	TBCB	6	0
	UBE2S	6	0	TES	6	0
	UBXN1	6	0	TIGAR	6	0
	UCHL5	6	0	TMED9	6	0
	VMP1	6	0	TNIK	6	0
	VPS52	6	0	TRRAP	6	0
	WDR18	6	0	UCHL5	6	0
	WDR6	6	0	UGGT1	6	0
	XPO7	6	0	UNC80	6	0
	YTHDC2	6	0	USP15	6	0
	ASCC3	6	0	USP28	6	0
	CTBP1	6	0	VTN	6	0
	HIP1R	6	0	WDR18	6	0
	RSF1	6	0	YES1	6	0
	ABCB10	6	0.02	ZFHX4	6	0
	AIMP1	6	0.02	ZNF598	6	0
	C1orf35	6	0.02	ZZEF1	6	0
	CPVL	6	0.02	COPS4	6	0
	DDX31	6	0.02	FAM98A	6	0
	EXOSC3	6	0.02	NF1	6	0
	PDCD5	6	0.02	SBNO1	6	0
	PRKAG1	6	0.02	AAR2	6	0.02
	RHOT2	6	0.02	ABCB10	6	0.02
	SERPINB12	6	0.02	AIMP1	6	0.02
	ATP2B1	6	0.05	CDSN	6	0.02
	NUFIP2	6	0.05	DHX40	6	0.02
	PIAS2	6	0.05	FOXC1	6	0.02
	PPIL4	6	0.05	NIP7	6	0.02
	TRMT5	6	0.05	RAB5A	6	0.02
	ACSL4	5	0	CDKN2A	6	0.05
	ADSL	5	0	COASY	6	0.05
	AFG3L2	5	0	FAM98B	6	0.05
	AKAP17A	5	0	NUFIP2	6	0.05
	ALDH1B1	5	0	PDLIM1	6	0.05
	ALDH3A2	5	0	RPS12	6	0.05
	ALDOC	5	0	TTK	6	0.05
	ANKRD26	5	0	56160531	5	0
	ANO7	5	0	ABRAXAS2	5	0
	APAF1	5	0	ACAD9	5	0
	APBB1	5	0	ACADSB	5	0
	ARFGAP1	5	0	AFP	5	0
	ARHGDIA	5	0	AGPS	5	0
	ARL6IP5	5	0	AGTPBP1	5	0
	ARL8A	5	0	AHCY	5	0
	ATP5J2-PTCD1	5	0	AIP	5	0
	ATP6V0A1	5	0	AKAP1	5	0
	ATP6V0D1	5	0	ALDH1B1	5	0
	BRAP	5	0	ALDH2	5	0
	CBX5	5	0	ALDOC	5	0
	CCDC124	5	0	AP2S1	5	0
	CDC42	5	0	AP5B1	5	0
	CDC42BPA	5	0	API5	5	0
	CDC45	5	0	ARFGAP2	5	0
	CDK11A	5	0	ARL8B	5	0
	CDK17	5	0	ATF3	5	0
	CDV3	5	0	ATP5O	5	0
	CHM	5	0	BRAP	5	0
	CMTR1	5	0	BRD2	5	0
	COMMD4	5	0	BTF3L4	5	0
	COPS2	5	0	CAPN1	5	0
	COQ8A	5	0	CARMIL1	5	0
	COX2	5	0	CC2D1A	5	0
	CPT1A	5	0	CDS2	5	0
	CSN3	5	0	CHD2	5	0
	CTNNBL1	5	0	CLIC1	5	0
	CYCS	5	0	CLUH	5	0
	DBNL	5	0	COPS8	5	0
	DDX49	5	0	COPZ1	5	0
	DENND6A	5	0	CORO7	5	0
	DHX36	5	0	CTNNBL1	5	0
	DLEC1	5	0	DAD1	5	0
	DNAJC10	5	0	DSG2	5	0
	DNAJC2	5	0	DSTN	5	0
	DYNC1LI2	5	0	EDC3	5	0
	EFL1	5	0	EIF4E	5	0
	EIF4E2	5	0	EIF4ENIF1	5	0
	EMG1	5	0	ELMOD2	5	0
	ERCC6L	5	0	ENAH	5	0
	FAM198A	5	0	ERCC3	5	0
	FAM91A1	5	0	EXOSC8	5	0
	GAK	5	0	FKBP15	5	0
	GAR1	5	0	FLAD1	5	0
	GATB	5	0	GALK1	5	0
	GLO1	5	0	GATB	5	0
	GRPEL1	5	0	GPS1	5	0
	GSK3A	5	0	GRSF1	5	0
	GSTK1	5	0	GTF2H3	5	0
	HMCES	5	0	HEATR3	5	0
	HPS5	5	0	HIGD1A	5	0
	HSDL1	5	0	HK3	5	0
	HSPBP1	5	0	HMGN1	5	0
	IFIT5	5	0	IDE	5	0
	ILKAP	5	0	IFIT5	5	0
	INA	5	0	INPPL1	5	0
	IRAK1	5	0	IRAK1	5	0
	ITPR2	5	0	ISOC2	5	0
	KAT6A	5	0	ITPA	5	0
	KCTD12	5	0	KDM5B	5	0
	KDM5C	5	0	KIAA0355	5	0
	KRR1	5	0	KPRP	5	0
	LAMB2	5	0	KTI12	5	0
	LRRC41	5	0	LARP4	5	0
	LRRC47	5	0	LRRC41	5	0
	LRRFIP1	5	0	MAPK14	5	0
	MAD2L1	5	0	MAPRE1	5	0
	MAP3K4	5	0	MARCKSL1	5	0
	MEGF6	5	0	MBOAT7	5	0
	MPC2	5	0	MRPL16	5	0
	MRM3	5	0	MRPL19	5	0
	MRPL23	5	0	MRPL22	5	0
	MRPL4	5	0	MRPL4	5	0
	MRPS30	5	0	MRPL45	5	0
	MRPS35	5	0	MRPL47	5	0
	MSI1	5	0	MRPS26	5	0
	MSTO1	5	0	MRPS31	5	0
	MTX1	5	0	MRPS9	5	0
	NCAPD3	5	0	N4BP3	5	0
	NDUFA4	5	0	NARS	5	0
	NDUFA6	5	0	NCBP3	5	0
	NDUFS1	5	0	ND1	5	0
	NDUFS3	5	0	NDC1	5	0
	NEFH	5	0	NOB1	5	0
	NEMF	5	0	P4HA2	5	0
	NOM1	5	0	PARN	5	0
	NSMCE4A	5	0	PCK2	5	0
	NUB1	5	0	PLA2G4A	5	0
	NUDCD1	5	0	PNKP	5	0
	OPA1	5	0	POLR3C	5	0
	ORC5	5	0	PPA2	5	0
	P3H1	5	0	PPFIA1	5	0
	P4HA2	5	0	PPIL2	5	0
	PABPN1	5	0	PPP6C	5	0
	PDXDC1	5	0	PRUNE1	5	0
	PEX1	5	0	PSD4	5	0
	PGM1	5	0	PSMA1	5	0
	PITPNB	5	0	PSMA3	5	0
	PLK1	5	0	RAB5B	5	0
	PLOD3	5	0	RANBP10	5	0
	PPFIA1	5	0	RANBP6	5	0
	PPP6R1	5	0	RRP1	5	0
	PRKAA2	5	0	SARS	5	0
	PRKCD	5	0	SEC22B	5	0
	PRMT3	5	0	SHMT2	5	0
	QRICH1	5	0	SMC5	5	0
	RB1	5	0	SPATA5L1	5	0
	RBM19	5	0	SPCS3	5	0
	RIMS1	5	0	SPTLC1	5	0
	RPAP2	5	0	SRP9	5	0
	RRP8	5	0	ST14	5	0
	RSU1	5	0	STAG1	5	0
	RTN4	5	0	STXBP2	5	0
	SEC24B	5	0	STXBP3	5	0
	SEC31A	5	0	TAB2	5	0
	SERPINA7	5	0	TAOK3	5	0
	SETDB1	5	0	TBCD	5	0
	SHMT2	5	0	TFB1M	5	0
	SHPK	5	0	TFCP2	5	0
	SLC25A22	5	0	THADA	5	0
	SLC25A24	5	0	TLK2	5	0
	SLC33A1	5	0	TM9SF3	5	0
	SPCS3	5	0	TONSL	5	0
	ST14	5	0	TOPBP1	5	0
	STAU2	5	0	TP53BP2	5	0
	STK11IP	5	0	TPI1	5	0
	STXBP2	5	0	TRABD	5	0
	SYNE1	5	0	TRIM25	5	0
	TAB2	5	0	TRPS1	5	0
	TBCB	5	0	TXLNA	5	0
	TECPR2	5	0	TYW1	5	0
	THADA	5	0	UBLCP1	5	0
	TJP1	5	0	UGDH	5	0
	TJP2	5	0	UPF2	5	0
	TM9SF3	5	0	USP34	5	0
	TMED9	5	0	VPS26B	5	0
	TNRC6B	5	0	WASHC5	5	0
	TP53RK	5	0	WDR6	5	0
	TPT1	5	0	WDR81	5	0
	TSFM	5	0	XPO7	5	0
	TTC1	5	0	YWHAG	5	0
	UACA	5	0	ZNF622	5	0
	UBE2E1	5	0	CTBP1	5	0
	USP48	5	0	FLOT1	5	0
	VPS45	5	0	HIP1R	5	0
	XRN1	5	0	RSF1	5	0
	ZC3H15	5	0	ARF6	5	0.03
	ZW10	5	0	CHMP5	5	0.03
	DHX40	5	0.03	GTF3C2	5	0.03
	DNMT3A	5	0.03	PDCD5	5	0.03
	MYBL2	5	0.03	POLR1A	5	0.03
	NCOR2	5	0.03	PUS1	5	0.03
	RAB5A	5	0.03	ABCC2	4	0
	SRP14	5	0.03	ABL2	4	0
	TMEM209	5	0.03	ACO2	4	0
	ZEB2	5	0.03	ACP1	4	0
	56160531	4	0	ACSL4	4	0
	A2ML1	4	0	ACTR3C	4	0
	ACAD11	4	0	ADSL	4	0
	ADCY10	4	0	AGAP3	4	0
	AMFR	4	0	AHSG	4	0
	ARAF	4	0	AK6	4	0
	ARHGEF40	4	0	AKT1	4	0
	ARMC6	4	0	ALG8	4	0
	ARNT	4	0	ANP32B	4	0
	ASPH	4	0	ANXA7	4	0
	BABAM2	4	0	APBB1	4	0
	BDH2	4	0	ARL6IP5	4	0
	BID	4	0	ARNT	4	0
	C21orf33	4	0	ATL3	4	0
	CACNA1D	4	0	ATP6AP2	4	0
	CALML3	4	0	ATP6V0A1	4	0
	CC2D1A	4	0	BABAM2	4	0
	CCDC187	4	0	BACH1	4	0
	CDIPT	4	0	C9orf131	4	0
	CHMP4B	4	0	CBX2	4	0
	CLASP1	4	0	CDIPT	4	0
	CNNM3	4	0	CDV3	4	0
	COPS8	4	0	CEP350	4	0
	COPZ1	4	0	CHTF18	4	0
	COTL1	4	0	CLASP1	4	0
	CPNE2	4	0	CLCC1	4	0
	CRYZ	4	0	CLN6	4	0
	CTNND1	4	0	CLPTM1L	4	0
	DAD1	4	0	CNOT10	4	0
	DAZAP1	4	0	CNOT2	4	0
	DCAKD	4	0	COPS3	4	0
	DERL1	4	0	COPS6	4	0
	DHTKD1	4	0	CSN3	4	0
	DIEXF	4	0	CTNND1	4	0
	DNAJC13	4	0	DCAF1	4	0
	DOLPP1	4	0	DCAKD	4	0
	DYNLRB1	4	0	DDX4	4	0
	EGLN1	4	0	DHCR24	4	0
	EPS15L1	4	0	DHX36	4	0
	ERP29	4	0	DIXDC1	4	0
	EXOC2	4	0	DOCK8	4	0
	FBXW11	4	0	DPYSL5	4	0
	FLYWCH2	4	0	EED	4	0
	FRMPD4	4	0	EHD4	4	0
	GALK1	4	0	EIF1AY	4	0
	GFM2	4	0	EIF2B1	4	0
	GPHN	4	0	EIF2B4	4	0
	GPI	4	0	EPB41L5	4	0
	GTF2H3	4	0	ERC1	4	0
	HBA	4	0	ESS2	4	0
	HDAC6	4	0	FAM91A1	4	0
	HEATR3	4	0	FASTKD5	4	0
	HEATR6	4	0	FAT3	4	0
	HMGA1	4	0	FLYWCH2	4	0
	HMGB2	4	0	FMR1	4	0
	IDE	4	0	FRYL	4	0
	IDH1	4	0	GGH	4	0
	IMP4	4	0	GMEB2	4	0
	INO80	4	0	GORASP2	4	0
	INPP5B	4	0	GPHN	4	0
	INPPL1	4	0	HDAC5	4	0
	INTS7	4	0	HIRA	4	0
	ISG20L2	4	0	HSPE1	4	0
	ISOC2	4	0	ILKAP	4	0
	JUN	4	0	IMP4	4	0
	KIF1B	4	0	JUN	4	0
	KTI12	4	0	KDM3A	4	0
	L2HGDH	4	0	KDM5A	4	0
	LSM12	4	0	KDM5C	4	0
	MAGT1	4	0	Krt80	4	0
	MAP3K7	4	0	LGALS7B	4	0
	MBOAT7	4	0	LRRFIP1	4	0
	MCM10	4	0	MAGI3	4	0
	MCTS1	4	0	MAPK9	4	0
	MKRN2	4	0	MARCKS	4	0
	MRPL19	4	0	MED14	4	0
	MRPL39	4	0	MMACHC	4	0
	MRPS14	4	0	MPC2	4	0
	MRPS16	4	0	MPP2	4	0
	NAA25	4	0	MRPL13	4	0
	NABP2	4	0	MRPL28	4	0
	NARS2	4	0	MRPS16	4	0
	NCOA5	4	0	MTX1	4	0
	NISCH	4	0	NAA25	4	0
	NUBP2	4	0	NAA35	4	0
	NUDCD2	4	0	NAE1	4	0
	ORC4	4	0	NARS2	4	0
	ORMDL1	4	0	NBAS	4	0
	OXA1L	4	0	NDUFA4	4	0
	PALD1	4	0	NDUFA5	4	0
	PFDN5	4	0	NELFA	4	0
	PIGT	4	0	NLRX1	4	0
	PITRM1	4	0	NOP9	4	0
	PLAA	4	0	NSMCE4A	4	0
	PLIN3	4	0	NT5DC1	4	0
	PLOD1	4	0	NUDCD2	4	0
	PNPT1	4	0	NUDT11	4	0
	POLR1B	4	0	OGFR	4	0
	POM121C	4	0	P4HB	4	0
	PPIL2	4	0	PALD1	4	0
	PPP1R8	4	0	PARP2	4	0
	PPP2R1B	4	0	PDXP	4	0
	PRKRA	4	0	PFDN2	4	0
	PSMA1	4	0	PIAS1	4	0
	PSMB7	4	0	PIP4K2C	4	0
	PTRH2	4	0	PLCG1	4	0
	PYCR3	4	0	PMVK	4	0
	QDPR	4	0	POLG	4	0
	RABL3	4	0	POLR1B	4	0
	RANBP9	4	0	POP4	4	0
	RAP1B	4	0	PPP5C	4	0
	RBFOX2	4	0	PRKAB1	4	0
	RBM3	4	0	PRKCD	4	0
	RNGTT	4	0	PRPF39	4	0
	RPL22L1	4	0	PTPN1	4	0
	RPUSD3	4	0	PTPRT	4	0
	RTCA	4	0	PTRH2	4	0
	SAR1A	4	0	PUM1	4	0
	SEH1L	4	0	QRSL1	4	0
	43354	4	0	QTRT2	4	0
	SERPINB3	4	0	RABGAP1	4	0
	SERPINB6	4	0	RAD54L2	4	0
	SIX4	4	0	RALGAPB	4	0
	SLC35F6	4	0	RALYL	4	0
	SLC4A1AP	4	0	RAP2C	4	0
	SNX6	4	0	RPRD1A	4	0
	SP3	4	0	RPS17L	4	0
	SPCS2	4	0	RRAS2	4	0
	SPTLC1	4	0	RRP8	4	0
	SRSF2	4	0	RTKN	4	0
	STRBP	4	0	SACS	4	0
	STXBP3	4	0	SAMD9L	4	0
	TFB1M	4	0	SDCBP	4	0
	TMCO1	4	0	43349	4	0
	TMEM126A	4	0	SERPINF2	4	0
	TP53BP2	4	0	SLC25A17	4	0
	TPP2	4	0	SLC27A4	4	0
	TRABD	4	0	SLC2A1	4	0
	TRRAP	4	0	SNAP29	4	0
	TTF2	4	0	SORCS2	4	0
	UBE2D3	4	0	SPATA33	4	0
	UQCRQ	4	0	SPTB	4	0
	USP22	4	0	STOM	4	0
	USP34	4	0	STX16	4	0
	VAC14	4	0	STXBP4	4	0
	VPS33A	4	0	TAMM41	4	0
	VPS33B	4	0	TBL2	4	0
	VPS51	4	0	TJP2	4	0
	VTA1	4	0	TNC	4	0
	WASHC4	4	0	TOR1AIP2	4	0
	XPO6	4	0	TP53RK	4	0
	ZNF598	4	0	TRIP11	4	0
	ZNF644	4	0	TUBGCP4	4	0
	ZZEF1	4	0	TXNDC9	4	0
	NF1	4	0.01	UBE2D3	4	0
	SBNO1	4	0.01	UCHL1	4	0
	ARF6	4	0.05	URB2	4	0
	FOXC1	4	0.05	USP48	4	0
	GTF3C2	4	0.05	VAC14	4	0
	XIAP	4	0.05	VMP1	4	0
	ABCB8	3	0	VPS18	4	0
	ACADM	3	0	VPS33A	4	0
	ACP2	3	0	VPS33B	4	0
	ACTR3C	3	0	VPS51	4	0
	ADA2	3	0	WDCP	4	0
	AGAP3	3	0	WDR91	4	0
	ANP32B	3	0	WNK1	4	0
	ANXA11	3	0	WRN	4	0
	AP1S1	3	0	YME1L1	4	0
	ARHGAP1	3	0	ZEB1	4	0
	ARHGAP17	3	0	ZNF445	4	0
	ARHGEF18	3	0	ZNF629	4	0
	ATF3	3	0	ZNF813	4	0
	ATG2B	3	0	ZWILCH	4	0
	ATL3	3	0	INTS4	4	0.01
	ATP6	3	0	RNF113A	4	0.01
	AUTS2	3	0	AP3S1	4	0.05
	BABAM1	3	0	C1orf35	4	0.05
	BCAP31	3	0	ELMSAN1	4	0.05
	BIRC6	3	0	ICMT	4	0.05
	BPNT1	3	0	INTS3	4	0.05
	C20orf27	3	0	RHOT2	4	0.05
	C9orf64	3	0	UBE2I	4	0.05
	CAPRIN1	3	0	UTRN	4	0.05
	CCDC43	3	0	XIAP	4	0.05
	CDKAL1	3	0	ACO1	3	0
	CENPP	3	0	ADA2	3	0
	CIRBP	3	0	ALDH1A2	3	0
	CLCN7	3	0	ALDH7A1	3	0
	CLIC4	3	0	ALKBH5	3	0
	CLN6	3	0	ANKS1A	3	0
	CNOT10	3	0	ANXA11	3	0
	CNOT2	3	0	AP1S1	3	0
	COPS5	3	0	ATP6	3	0
	DCAF1	3	0	ATP6V1C1	3	0
	DEK	3	0	BCR	3	0
	DLGAP5	3	0	BZW1	3	0
	EHBP1	3	0	CAMTA1	3	0
	EIF1AY	3	0	CAPRIN1	3	0
	EIF2B5	3	0	CCDC168	3	0
	EIF4ENIF1	3	0	CCDC187	3	0
	EMC8	3	0	CCDC8	3	0
	ERCC3	3	0	CDK5RAP1	3	0
	ERCC4	3	0	CHD1L	3	0
	ESS2	3	0	COX15	3	0
	ETFB	3	0	CS	3	0
	FAM169A	3	0	DEGS1	3	0
	FBXO22	3	0	DERL1	3	0
	FHOD1	3	0	DICER1	3	0
	FLOT2	3	0	DTNB	3	0
	GABPA	3	0	DTYMK	3	0
	GET4	3	0	DYNC2LI1	3	0
	GK	3	0	DYNLRB1	3	0
	GMPPB	3	0	ECT2	3	0
	GNA13	3	0	EHBP1	3	0
	HACD2	3	0	EIF2B2	3	0
	HM13	3	0	EMC4	3	0
	IDI1	3	0	EXOC2	3	0
	INTS5	3	0	EXOC3	3	0
	ITPA	3	0	FAM50B	3	0
	LARP4	3	0	FAR1	3	0
	LRP4	3	0	FAU	3	0
	LTA4H	3	0	FBRS	3	0
	LTV1	3	0	FLOT2	3	0
	LYZ	3	0	GABPA	3	0
	MAPK1	3	0	GLRX3	3	0
	MAPK12	3	0	GNB3	3	0
	MARCKSL1	3	0	GNB4	3	0
	MCM8	3	0	GNL3L	3	0
	METTL13	3	0	GPRASP2	3	0
	MORC3	3	0	GRIP1	3	0
	MPP1	3	0	GRPEL1	3	0
	MRPL22	3	0	GTF2H4	3	0
	MRPL24	3	0	HACD2	3	0
	MRPL28	3	0	HDGF	3	0
	MRPL35	3	0	HEATR5A	3	0
	MYL12B	3	0	HEATR6	3	0
	ND1	3	0	HMGA1	3	0
	ND4	3	0	IRF2BP1	3	0
	NDC1	3	0	KDM4B	3	0
	NDRG1	3	0	KIF14	3	0
	NDUFA5	3	0	KMT2C	3	0
	NUDT2	3	0	KTN1	3	0
	OS9	3	0	LAGE3	3	0
	PAK2	3	0	LCK	3	0
	PDCD2L	3	0	LIMCH1	3	0
	PDE9A	3	0	LIMD1	3	0
	PDHX	3	0	LRP12	3	0
	PEX14	3	0	MAD1L1	3	0
	PGRMC1	3	0	MAGED4	3	0
	PIGK	3	0	MAGT1	3	0
	PIK3C2A	3	0	MAIP1	3	0
	PMVK	3	0	MAP3K1	3	0
	PNKP	3	0	MAP3K7	3	0
	POLR3B	3	0	MAPK3	3	0
	PPP1R18	3	0	MED23	3	0
	PPP5C	3	0	METTL2B	3	0
	PPP6C	3	0	MFN2	3	0
	PPWD1	3	0	MPP6	3	0
	PRCP	3	0	MRM3	3	0
	PREP	3	0	MRPL15	3	0
	PRIM2	3	0	MRPL24	3	0
	PRKAR2A	3	0	MRPL41	3	0
	PRKCI	3	0	MRPS10	3	0
	PSMD10	3	0	MRPS17	3	0
	PTP4A1	3	0	MRPS30	3	0
	PUM1	3	0	MTCH2	3	0
	RABGAP1L	3	0	MTDH	3	0
	RBM15B	3	0	NCKIPSD	3	0
	RNF219	3	0	NCOA5	3	0
	RORA	3	0	NDUFS3	3	0
	RPAP1	3	0	NDUFS8	3	0
	RPS21	3	0	NFKB2	3	0
	RSBN1L	3	0	NGLY1	3	0
	SAMM50	3	0	NOL7	3	0
	SATB2	3	0	NR3C1	3	0
	SCO2	3	0	NUBP2	3	0
	SLC25A17	3	0	NUPL2	3	0
	SLC27A4	3	0	OCRL	3	0
	SLC2A1	3	0	OSBPL9	3	0
	SLC37A4	3	0	OSGEP	3	0
	SLC3A2	3	0	OXA1L	3	0
	SMC5	3	0	P3H1	3	0
	SMU1	3	0	PALB2	3	0
	SOAT1	3	0	PIGT	3	0
	SOBP	3	0	PIP5K1A	3	0
	SP1	3	0	PJA2	3	0
	TAMM41	3	0	PLIN3	3	0
	TCAF1	3	0	PLOD3	3	0
	TCF25	3	0	PNP	3	0
	TDP2	3	0	POLR1E	3	0
	TFCP2	3	0	PPP1R7	3	0
	TFDP2	3	0	PPP6R1	3	0
	TGM3	3	0	PRMT3	3	0
	THOP1	3	0	PRPF38B	3	0
	THUMPD1	3	0	PSMA2	3	0
	TIMM29	3	0	PSMA6	3	0
	TLE1	3	0	PYCR3	3	0
	TLK2	3	0	QDPR	3	0
	TOR1AIP1	3	0	RAVER2	3	0
	TPI1	3	0	RBM12	3	0
	TRAFD1	3	0	RINT1	3	0
	TRIM25	3	0	RPAP1	3	0
	TRPC1	3	0	SACM1L	3	0
	TSHZ3	3	0	SEC31A	3	0
	TTC4	3	0	SEH1L	3	0
	TUBGCP4	3	0	SH3PXD2B	3	0
	TXLNA	3	0	SLC25A15	3	0
	TXLNB	3	0	SLC25A24	3	0
	UCHL3	3	0	SLMAP	3	0
	USP45	3	0	SMU1	3	0
	WDCP	3	0	SNAPC4	3	0
	WFS1	3	0	SNTB2	3	0
	ZADH2	3	0	SNX6	3	0
	ZEB1	3	0	SPCS2	3	0
	ZFP91	3	0	SPG7	3	0
	ZNF131	3	0	SPTA1	3	0
	GTF2H1	3	0.02	SPTY2D1	3	0
	INTS4	3	0.02	SRSF2	3	0
	RSRC2	3	0.02	SSR1	3	0
	UBE4A	3	0.02	STK26	3	0
	AAK1	2	0	TANC1	3	0
	ADGRF4	2	0	TARBP1	3	0
	AKAP11	2	0	TARS2	3	0
	ANKRD28	2	0	TFDP2	3	0
	ATG9A	2	0	TIMM29	3	0
	ATP6V1C1	2	0	TIMMDC1	3	0
	C18orf21	2	0	TMED7-TICAM2	3	0
	CARM1	2	0	TOR1A	3	0
	CDC42BPB	2	0	TRIP6	3	0
	CDS2	2	0	TSFM	3	0
	CFAP20	2	0	TWF2	3	0
	CSN1S2	2	0	UBE2E3	3	0
	DRD1	2	0	UBE2M	3	0
	DUS3L	2	0	UGP2	3	0
	EPHA3	2	0	USP11	3	0
	FAM213A	2	0	USP16	3	0
	FBRS	2	0	USP31	3	0
	FCF1	2	0	VTA1	3	0
	FOCAD	2	0	WASHC2A	3	0
	FOXP1	2	0	XIRP2	3	0
	GCFC2	2	0	XPO6	3	0
	GID8	2	0	ZBTB11	3	0
	GMDS	2	0	ZFYVE1	3	0
	GMEB2	2	0	ZW10	3	0
	HELZ	2	0	HOXD13	3	0.02
	HSD17B11	2	0	PTPN23	3	0.02
	INTS12	2	0	TBC1D15	3	0.02
	KIF15	2	0	WDR61	3	0.02
	LCE1D	2	0	ABCC4	2	0
	LRCH2	2	0	ABCF3	2	0
	MAK16	2	0	ACOT9	2	0
	MICAL3	2	0	AKAP17A	2	0
	MRPL14	2	0	ALDH1L2	2	0
	MRPL15	2	0	ARHGEF3	2	0
	MRPL9	2	0	ARID3C	2	0
	NBAS	2	0	ATP13A1	2	0
	NDUFS2	2	0	BRD9	2	0
	NDUFS8	2	0	C16orf46	2	0
	NDUFV1	2	0	CALD1	2	0
	PARD6A	2	0	CAMSAP3	2	0
	PDK1	2	0	CDC7	2	0
	PIAS1	2	0	CDCA5	2	0
	PLOD2	2	0	CDKN2AIP	2	0
	POLR3C	2	0	CENPP	2	0
	PPIP5K2	2	0	CETN2	2	0
	PRKAB1	2	0	CFDP1	2	0
	PTER	2	0	CHMP4B	2	0
	RAB5B	2	0	COPS5	2	0
	RAI14	2	0	COX11	2	0
	RANBP10	2	0	DDX49	2	0
	SCAMP3	2	0	DDX51	2	0
	SEL1L2	2	0	EXOSC4	2	0
	SMG9	2	0	F8	2	0
	TAP1	2	0	FARP1	2	0
	TDRD7	2	0	FBXO44	2	0
	THUMPD3	2	0	GK	2	0
	TLE4	2	0	HEATR5B	2	0
	TTC9C	2	0	HLA-DOB	2	0
	TUBGCP3	2	0	INTS7	2	0
	UPF3B	2	0	INTS9	2	0
	USP47	2	0	IWS1	2	0
	VPS36	2	0	KDM6A	2	0
	WASHC2A	2	0	KIF13A	2	0
	ZMPSTE24	2	0	KIF20A	2	0
				KLC1	2	0
				L2HGDH	2	0
				LRP1	2	0
				LTV1	2	0
				MAP4K3	2	0
				MCTS1	2	0
				METTL17	2	0
				MORC4	2	0
				MUM1	2	0
				NCK1	2	0
				NCOA1	2	0
				NDUFV1	2	0
				NEPRO	2	0
				NPLOC4	2	0
				PAK3	2	0
				PDCL	2	0
				PIP4K2A	2	0
				PKP2	2	0
				PKP4	2	0
				POLD2	2	0
				PPID	2	0
				PPP1R8	2	0
				PSAT1	2	0
				PYM1	2	0
				RABL3	2	0
				RAF1	2	0
				RARS2	2	0
				RNASEH2A	2	0
				RPS5	2	0
				RRAGC	2	0
				SAMD9	2	0
				SAMM50	2	0
				SCD5	2	0
				SDCCAG3	2	0
				SPAG5	2	0
				SQSTM1	2	0
				SREK1	2	0
				SRPK2	2	0
				STK11IP	2	0
				STK4	2	0
				TRPM6	2	0
				UPRT	2	0
				UTP11	2	0
				WASF3	2	0
				ZMPSTE24	2	0

## Sheet: B) FAM35A candidate genes
		Bira-FAM35A				Bira-FAM35A + NCS
		Preys	Peptide counts	BFDR		Preys	Peptide counts	BFDR
		BABAM1	3	0		BACH1	4	0
		CCT6A	309	0		CCT6A	248	0.14
		CCT7	80	0		CCT7	86	0
		CDC45	5	0		CDC45	6	0
		CDK3	6	0		CDC7	2	0
		CHD2	7	0		CDK3	6	0
		COPS4	9	0		CETN2	2	0
		COPS6	7	0		CHD1L	3	0
		CUL3	8	0		CHD2	5	0
		CUL4B	33	0		COPS4	6	0
		CUL5	11	0		COPS6	4	0
		DDB1	9	0		CUL3	8	0
		ERCC4	3	0		CUL4B	33	0
		FAM35A	1339	-		CUL5	10	0
		FANCD2	8	0		FAM35A	1311	-
		GTF2H3	4	0		FANCD2	11	0
		LIG1	8	0		GTF2H3	5	0
		MAD2L2	7	0		GTF2H4	3	0
		MCM10	4	0		LIG1	11	0
		QARS	53	0		MAD2L2	7	0
		RECQL	12	0		PARN	5	0
		TRIM25	3	0		PARP2	4	0
		TRIP12	15	0.01		POLG	4	0
						QARS	52	0
						RECQL	6	0
						TONSL	5	0
						TRIM25	5	0
						TRIP12	17	0
						WRN	4	0
