# Supplementary material for: SHLD2/FAM35A co‐operates with REV7 to coordinate DNA double‐strand break repair pathway choice
Source: EMBO J. 2018 Aug 28;37(18):e100158. doi: 10.15252/embj.2018100158 (PMC6138439; doi:10.15252/embj.2018100158)
Supplement: Supplementary file 4 — Table EV3 [file EMBJ-37-e100158-s004.xlsx]

## Sheet: Raw Counts
sgRNA	Gene	T0 A	T0 B	T14 Vehicle A	T14 Vehicle B	T14 Dox A	T14 Dox B
A1BG_AAGAGCGCCTCGGTCCCAGC	A1BG	33	3	46	23	2	64
A1BG_CAAGAGAAAGACCACGAGCA	A1BG	328	121	256	66	802	354
A1BG_CACCTTCGAGCTGCTGCGCG	A1BG	508	113	696	342	1345	496
A1BG_CACTGGCGCCATCGAGAGCC	A1BG	282	19	197	150	643	182
A1BG_GCTCGGGCTTGTCCACAGGA	A1BG	341	27	370	36	953	282
A1BG_TGGACTTCCAGCTACGGCGC	A1BG	382	143	465	315	622	357
A1CF_CCAAGCTATATCCTGTGCGC	A1CF	324	62	336	174	379	393
A1CF_CGTGGCTATTTGGCATACAC	A1CF	804	151	701	305	1807	577
A1CF_GACATGGTATTGCAGTAGAC	A1CF	414	35	403	116	1665	234
A1CF_GAGTCATCGAGCAGCTGCCA	A1CF	30	4	75	6	223	58
A1CF_GGTATACTCTCCTTGCAGCA	A1CF	148	57	98	23	205	217
A1CF_GGTGCAGCATCCCAACCAGG	A1CF	194	54	120	15	124	139
A2M_AATGCTACCACGGATGAGCA	A2M	228	66	327	269	479	95
A2M_AGTGACGCTTCCGACTGCCA	A2M	137	44	155	75	234	90
A2M_CAGTGGTCTCAGTGTGGAGC	A2M	213	59	203	35	1255	153
A2M_CCTTCTTAGCTAAACAGCCA	A2M	125	143	237	26	326	172
A2M_CTTCCAGGGCTCCTACAAGG	A2M	368	228	538	20	635	598
A2M_GGGAATTCCCTTCTTTGGGC	A2M	111	31	65	0	209	44
A2ML1_CAAACAAACCTTCTGAACGG	A2ML1	301	260	250	349	820	387
A2ML1_GCCGAAGTTTAAGGTGGAAG	A2ML1	349	63	423	344	1060	305
A2ML1_GCTTACCTGTAGTTCCACCA	A2ML1	373	183	371	185	601	470
A2ML1_TCACGGAAGTTCTTCTGCAA	A2ML1	404	83	636	124	861	364
A2ML1_TGACTCTTACCTTGCTGCCC	A2ML1	204	22	272	137	621	237
A2ML1_TGTAGACCTGTCCTTCCAAC	A2ML1	234	51	258	9	321	155
A4GALT_CTGATGAAAGGGCTTCCGGG	A4GALT	215	82	225	165	336	160
A4GALT_CTGGAGGCGTCGGAGAGCAC	A4GALT	323	85	266	118	296	221
A4GALT_CTTGAAGCCGATGATGAACA	A4GALT	347	141	539	76	1693	390
A4GNT_AAGGCCCTGAGTTGATGACA	A4GNT	220	33	243	7	475	189
A4GNT_ACCTGATTAAAGGCCCAGAG	A4GNT	301	60	453	84	1071	331
A4GNT_CAGCTCGGATGCATCCCGCC	A4GNT	116	28	154	13	216	79
AAAS_ACGCCACATTTCGCTGCAGC	AAAS	291	120	534	494	1335	305
AAAS_CTGGTAACAGGTGTATGCCC	AAAS	195	82	162	97	231	140
AAAS_GGCCCACATGGCACTTACCA	AAAS	260	133	172	14	198	194
AAAS_GGCCCATCGACAGAGTGCCA	AAAS	98	102	35	5	158	41
AAAS_TCCGTGTGTATAATGCCAGC	AAAS	285	29	175	293	366	146
AAAS_TCCTGTCCTACAACTGACAA	AAAS	168	128	257	26	612	317
AACS_CATGCACTTGGGTGCGCCCG	AACS	187	48	152	110	161	142
AACS_GCAGATGGACCGCTTCCGGG	AACS	154	27	135	9	682	128
AACS_TAGGTTGTGGACACATCGAA	AACS	375	146	264	37	505	337
AACS_TCCCTTCTGCCATCGTGGGA	AACS	174	21	267	146	348	213
AACS_TGGCAAAGAGCACAACCACA	AACS	290	116	181	65	252	253
AACS_TTCTTCAAGTCTGGTAGGCC	AACS	261	116	148	154	398	319
AADAC_AAGAAGCGGGACGTTCACCA	AADAC	318	134	306	102	530	406
AADAC_TCCTCAACGTTATCTGGGAG	AADAC	586	127	483	468	876	358
AADAC_TTTACATCCATGGTGGAGGC	AADAC	234	68	263	88	387	197
AADACL2_AACAGATGTCTTGACTCCAG	AADACL2	64	49	168	23	297	66
AADACL2_AGCAACAGCGGTCACTCAAC	AADACL2	291	91	293	55	255	251
AADACL2_CTGAGAATCATTGGCCAACA	AADACL2	1279	96	1256	210	2861	765
AADACL3_ACCTGGGAGTGCCCGTGACC	AADACL3	239	80	161	29	384	197
AADACL3_CATGATGACCTCTTGCCAGG	AADACL3	202	31	120	5	161	124
AADACL3_CCTGGCATCGTGTACTACCA	AADACL3	560	175	336	258	998	377
AADACL3_CGTGTACTACCACGGTGGCG	AADACL3	275	169	264	147	722	190
AADACL3_TCACAGGGATTGTCCCAAAG	AADACL3	554	111	515	168	725	634
AADACL3_TCACCCAACTGCCAGAACCA	AADACL3	522	223	655	181	1431	453
AADACL4_CAGGATGCTGCAAGGTAGCA	AADACL4	257	31	306	56	353	137
AADACL4_CCCGGGCCAGATAATTGCAC	AADACL4	302	83	471	10	553	287
AADACL4_CGAGGCATCATCTTCTACCA	AADACL4	760	77	432	57	884	556
AADACL4_GCCAAGAGTAGCACTAGCCA	AADACL4	164	93	184	51	482	173
AADACL4_TACACAAGTGCCGTTCAAGA	AADACL4	634	239	737	119	1212	752
AADACL4_TAGAAGATGATGCCTCGCCG	AADACL4	265	25	225	13	134	87
AADAT_ATTTGGTAAGCCACCAGCCA	AADAT	183	217	389	146	662	270
AADAT_CCCACCCAGTCAAGGACAAA	AADAT	529	221	490	142	775	590
AADAT_CCGGACCATGAGTGAGAAAC	AADAT	547	171	602	312	1020	437
AADAT_TACTGGCAGCTGCAGACAAG	AADAT	505	27	473	39	710	209
AADAT_TCCGGACCATGAGTGAGAAA	AADAT	609	169	575	298	933	447
AAED1_CACCCGCACGAACACCACCA	AAED1	811	316	1290	98	1913	689
AAED1_GCACGAACACCACCACGGCG	AAED1	454	180	682	150	1456	684
AAED1_TCCCGGAACAGCGCGCCGAA	AAED1	519	153	451	270	1308	445
AAGAB_AGCAGATCCCTGTCACCCAG	AAGAB	270	46	150	8	508	137
AAGAB_CTGGTCTCCTGAGAAGACGG	AAGAB	367	152	360	94	783	332
AAGAB_GAATTAGCCAGTCTTACCAC	AAGAB	96	19	142	48	142	70
AAGAB_GCAGCTGGTGACTAACGCAC	AAGAB	179	16	85	12	69	53
AAGAB_GCCAGTCTTACCACTGGAGG	AAGAB	127	18	87	5	181	51
AAGAB_TACCCACAATGCTATCAACC	AAGAB	385	175	311	1169	368	267
AAK1_GCAGGATCCAGCAATCAGCC	AAK1	169	31	223	36	512	128
AAK1_TCCAGCCAGCGCTGACACCC	AAK1	420	58	401	65	523	255
AAK1_TCTGTACCTTCAGGTCCCGG	AAK1	173	15	70	11	291	35
AAK1_TGGCGCTTCCAAAGTCACAC	AAK1	636	158	626	95	1276	695
AAK1_TTCCGATGTAGCCACTGCCC	AAK1	224	44	316	76	391	121
AAK1_TTTCTGGTGAGGACAAGCAA	AAK1	301	113	182	104	767	153
AAMDC_ACTTGGGATTGGAGAGAAAC	AAMDC	262	20	288	23	381	194
AAMDC_CACGCATTTCTTTACAGACC	AAMDC	776	194	811	169	1949	578
AAMDC_CAGACTCTTGTGATTGGCCG	AAMDC	553	30	744	78	1950	452
AAMDC_GGACTGCAAAGTATGGCCAG	AAMDC	146	11	74	20	697	107
AAMDC_TAATGCCTTGGTTGCCCAAG	AAMDC	199	25	503	254	398	185
AAMDC_TATAATGCCTTGGTTGCCCA	AAMDC	30	6	58	1	7	26
AAMP_AGAACTTGATCCCGGTCCGC	AAMP	102	18	7	3	10	48
AAMP_ATCCTGGTTGGCAGCAACAC	AAMP	400	133	202	94	85	112
AAMP_CCAATACCTTGGCAGTGACC	AAMP	183	41	13	4	157	65
AAMP_CCTACCTGAGTGCAATGCAA	AAMP	267	85	58	11	74	35
AAMP_CGTCAGCTGTGCCCGCCAAC	AAMP	794	197	1217	100	2803	1007
AAMP_GGAGGTCTGGTCCTTTGAAG	AAMP	179	8	21	2	120	14
AANAT_CGGATCTCATCCAGGTACAG	AANAT	586	94	609	275	1053	458
AANAT_GAGGTTCAGCTTCCACGCCG	AANAT	272	63	189	117	738	258
AANAT_GCTCATGTGCGAGGACGCGC	AANAT	116	18	120	11	112	57
AANAT_GGAAGTGTCCTCCTAAGCCA	AANAT	276	71	384	89	625	206
AANAT_GGCAGCGAAACTCACTGGCA	AANAT	64	74	86	73	159	100
AANAT_TCCCTGGGCTGGTTCGAGGA	AANAT	347	46	365	46	617	296
AAR2_GCCCACGCAGATGTTCCCAG	AAR2	261	43	338	19	471	256
AAR2_GCTCCCTGAGGGCATCGAGA	AAR2	265	62	117	307	400	273
AAR2_GGAACCTGAGGACTGTGCCC	AAR2	65	16	36	1	186	14
AAR2_GGGCTTCATCTCTGGTAGCC	AAR2	177	58	195	119	726	205
AAR2_TCCTTAGCCTGCACCAGCGG	AAR2	523	204	414	164	777	490
AAR2_TTCCTTAGCCTGCACCAGCG	AAR2	510	218	422	175	821	480
AARD_AAGAAGTCGCACGCGGGACG	AARD	381	191	408	59	901	364
AARD_AAGTCGCACGCGGGACGAGG	AARD	164	44	115	9	201	78
AARD_GAGCACGGACATCCAGGAGG	AARD	74	76	35	1	137	80
AARD_GATCTCGAGGCGCGTGCAGG	AARD	68	18	41	1	109	14
AARD_TGCTGGAGGACCTCAGACGA	AARD	594	80	536	432	1618	370
AARS_AGGGATGGGCCTGGAACGAC	AARS	334	45	3	2	90	16
AARS_CACGCCCTGTGTTGTCAGGC	AARS	268	17	147	145	313	57
AARS_CGCCGCACATCTTGTCAACC	AARS	941	206	359	34	1229	470
AARS_GAGGGCGTCGCATCCTGGAC	AARS	310	85	400	31	359	247
AARS_TGACCTGGACGATGTGGGCA	AARS	348	12	58	1	63	6
AARS_TGGACTGATTGCTGAAGAGA	AARS	326	71	79	120	181	101
AARS2_ACCTGTAGTGGTGGAGACAC	AARS2	238	52	189	13	797	102
AARS2_CCTACTCGGCCCAAGTAAGG	AARS2	180	57	115	80	195	197
AARS2_CGTGGATCCACGAAGCGAGA	AARS2	255	64	245	90	391	260
AARS2_TCTCAGTACAGGGCCCACAA	AARS2	490	191	467	50	816	523
AARS2_TTCCTGTGTCCACATGCCGC	AARS2	23	45	37	15	565	77
AARS2_TTCGGGACCGCCATGGCCAC	AARS2	421	105	375	74	740	259
AARSD1_AATCTACCCGGACCAGAACC	AARSD1	313	147	117	300	399	274
AARSD1_ATTTCGGAGTGCGATTGAGC	AARSD1	184	34	78	3	76	52
AARSD1_CATGATCATCAGGCAAACCC	AARSD1	724	81	513	29	1463	278
AARSD1_CTGCAGACTGAAGGGAGCAA	AARSD1	391	131	494	21	517	378
AARSD1_GCGTGACAGTTATGCCCGAG	AARSD1	251	140	274	41	692	278
AARSD1_TGTCCTTTGTTGTAGGAAGG	AARSD1	562	21	431	39	1133	249
AASDH_AGGTGTAGTAAACTGGAAGC	AASDH	137	128	210	17	711	219
AASDH_ATGGAAACGCTTCACCACCA	AASDH	310	263	403	119	620	547
AASDH_ATGTGTAGATGCTTCACCGC	AASDH	360	101	266	12	742	305
AASDH_CGATAGGTACATAAGCAGCC	AASDH	253	7	267	195	603	58
AASDH_CTCTGATGGTGAGGTACACG	AASDH	763	304	817	50	1033	497
AASDH_TGCTGAAGAGCTTCAGCAAG	AASDH	167	5	108	13	327	139
AASDHPPT_AGTGCGATCGATTCAGCCCG	AASDHPPT	159	28	111	33	207	159
AASDHPPT_CCGGGACGCTAAGGCAGCCA	AASDHPPT	695	106	303	69	657	254
AASDHPPT_CGTCCCGGGCAAAGACGAAC	AASDHPPT	407	98	200	7	878	289
AASDHPPT_TAAGGATGAGTGGACTCAGC	AASDHPPT	100	21	181	209	327	109
AASS_AGTCACTTTCAATGGGCACC	AASS	82	40	160	7	51	63
AASS_ATTGCACCCTCTTGTGGCCA	AASS	224	12	193	19	378	198
AASS_CACCTATCTGCTCGATGGAA	AASS	304	102	330	92	704	309
AASS_GCTAACATGTGATCCAGACC	AASS	220	64	281	300	450	235
AASS_GGGCAGCCTTCCACACCAGC	AASS	221	64	96	50	238	161
AASS_TGTGTTGGCCGTCCGGAGGG	AASS	281	58	308	100	632	254
AATF_ACTGTTCCAGTTGCAGCGCC	AATF	172	49	200	208	332	155
AATF_ATGGCACGATAAGACCAAAC	AATF	397	214	159	16	690	216
AATF_CACCCTCCCGACGAAGGCCA	AATF	255	60	181	218	510	177
AATF_CCCTCTTGGACACGGACAAA	AATF	676	161	466	377	1135	680
AATF_GATGACGCGGAAGACTCCCA	AATF	80	10	27	5	0	19
AATF_GGACAAAGCCCAATGCGGGA	AATF	110	35	21	1	63	73
AATK_ATGAAGGTGCAGGACGCCAC	AATK	77	27	187	7	52	101
AATK_CGATTTCCTTCAGGTACAGG	AATK	225	5	155	47	639	123
AATK_GACGATGACGGCGAAGAGCC	AATK	39	0	18	15	1	6
AATK_GGACGAGTACGCAGCCGACC	AATK	174	24	162	6	51	68
AATK_GGCAGAACTCCATCACCAGC	AATK	57	36	162	103	303	164
AATK_TTCAGCTCGCACTTCGACCC	AATK	325	110	316	54	671	519
ABAT_CGCAGGCCATGGTGATGAGC	ABAT	561	69	630	1262	2053	440
ABAT_GGATGAGTTTCAGCAGGGCG	ABAT	295	27	273	27	556	200
ABAT_GGTTGCCGTCCACATCAACC	ABAT	120	52	79	16	189	172
ABAT_TCCAGAACTCACCGAGAGCA	ABAT	421	220	633	206	1352	820
ABAT_TGATGAAGACGGAAGTCCCA	ABAT	145	20	209	9	371	89
ABAT_TTCAGGGTGGCAGCACGCAA	ABAT	583	195	397	126	502	389
ABCA1_AGACAATACGAGACACAGCC	ABCA1	260	104	209	42	753	287
ABCA1_GAGTCGGGTAACGGAAACAG	ABCA1	260	50	294	440	385	218
ABCA1_GCCTCCGAGCATCTGAGAAC	ABCA1	378	61	218	83	730	230
ABCA1_GCGAGTACTTCGTTCCAACA	ABCA1	587	222	462	133	941	571
ABCA1_GGCTGATGTCATTCTCCACA	ABCA1	170	70	146	10	310	184
ABCA1_TCCCTTCCCGAGCAAGGAGC	ABCA1	105	30	142	6	288	123
ABCA10_AAGGAGCACTCTGAATACAC	ABCA10	230	111	300	7	265	131
ABCA10_ATACTTGGGCATAATGGAGC	ABCA10	355	74	286	8	879	257
ABCA10_CAGCATAATTCCTTATGCCC	ABCA10	99	63	100	5	534	138
ABCA10_CTACTTTATGCTCCTTCAGG	ABCA10	183	51	209	40	166	273
ABCA10_GACACTTCAGTGAATGCACG	ABCA10	165	41	257	1253	261	189
ABCA12_AACCGAATGAACACACCACA	ABCA12	285	96	318	81	582	265
ABCA12_AGTTTGGCCAGAGGTTCACC	ABCA12	60	27	95	47	370	79
ABCA12_CTCAGCTCTATTATCAGGGA	ABCA12	370	63	690	183	955	517
ABCA12_GACATCATTAACATGCCCGC	ABCA12	45	46	99	65	196	211
ABCA12_GCACCCAAGTTCCAGAAAGA	ABCA12	299	87	393	60	699	394
ABCA12_TGCATCTTCTAGTTTGGGAG	ABCA12	762	47	1055	248	1401	444
ABCA13_AGAGCCAATTCTTCCACAGC	ABCA13	268	28	187	20	706	304
ABCA13_AGCCATGATCATGTGGAAGA	ABCA13	476	43	519	185	652	342
ABCA13_ATCTCTTCAGTGCCGGCCAC	ABCA13	87	17	36	0	48	52
ABCA13_CTGGCTGCGAGTCTACCAAC	ABCA13	346	111	386	339	437	449
ABCA13_TCAGAAGACACTCACAGGCA	ABCA13	837	278	534	97	1245	621
ABCA13_TGGTCGTTTCTCTGAGAAGG	ABCA13	366	117	336	61	589	300
ABCA2_CACGCAGCTGCTTGAGCGCC	ABCA2	128	18	349	89	924	164
ABCA2_CCCACCATCTCCGTGAAGGA	ABCA2	353	136	401	148	324	629
ABCA2_CCGCGATTCCGAGCAGCCAG	ABCA2	444	188	490	177	742	408
ABCA2_GACGCTCAAACGCCGGAGCC	ABCA2	93	28	45	22	18	53
ABCA2_GGCGCCGCTGTGTAGAAGGC	ABCA2	96	35	107	1326	240	98
ABCA2_TTACCTCGGGCGGGTCCACA	ABCA2	188	66	402	52	483	416
ABCA3_ACGTCTCACCGCCAGCGGCA	ABCA3	279	93	249	466	1032	254
ABCA3_CCCTAACCGAGCTTCTCACC	ABCA3	231	94	442	32	853	298
ABCA3_CCGTCACTGAGACAGTGCGC	ABCA3	154	75	215	34	265	116
ABCA3_CGTGCAGCATGCTGTGGACC	ABCA3	537	92	452	59	581	456
ABCA3_GATGGCTGTGCTCAGGCAGC	ABCA3	56	7	26	85	129	53
ABCA3_TGAAGGAGGCGGCGATGAGG	ABCA3	284	25	156	71	434	172
ABCA4_AGAACTGGACCCTGCGGAAA	ABCA4	443	120	467	4426	1093	465
ABCA4_AGACACTCTGTATGCCAACG	ABCA4	737	260	810	270	1408	999
ABCA4_CTCGGGTGCTCTCCTTCAAC	ABCA4	376	97	574	34	1144	422
ABCA4_GAATGCTGCCGTGGCTCCAG	ABCA4	106	7	72	4	213	64
ABCA4_GGTAGACCACTGAGTCAGAC	ABCA4	69	42	90	5	296	67
ABCA4_TCTCTCCGGGTGAGTCCGGA	ABCA4	56	24	54	4	66	50
ABCA5_CATGTCCACTGCAATTAGGG	ABCA5	357	32	198	11	293	128
ABCA5_GCTACTGAAAGCCTATCCCA	ABCA5	60	27	60	4	1	49
ABCA5_TAGCTTGCCTTTCAAGGACA	ABCA5	272	92	185	25	462	269
ABCA5_TATTGAACCAACTTCAGGCC	ABCA5	214	15	111	7	736	102
ABCA5_TCGCAATGACTGCCATAAGA	ABCA5	771	277	897	135	2055	989
ABCA5_TTACTTGGCCACAGTGGAAC	ABCA5	256	32	363	8	757	195
ABCA6_ACGCGAGGCTCGCCATCGCA	ABCA6	169	29	194	583	255	267
ABCA6_ACGGCAATCCTGGGTCACAG	ABCA6	405	101	394	265	839	279
ABCA6_AGCCACATAGGACTCTGGAC	ABCA6	341	110	302	5	885	397
ABCA6_GGACAGTCAACTATCGAACA	ABCA6	490	69	571	145	827	258
ABCA6_GGTTCATCCAGGAGCAAGAC	ABCA6	221	95	319	70	509	336
ABCA6_TGCAAGTCTTTGCCATGGCA	ABCA6	489	35	472	55	1368	344
ABCA7_ATTCGACCAGGAGCTGGACC	ABCA7	183	31	56	5	113	62
ABCA7_CATGTATCGCCGGAGACAGC	ABCA7	136	26	214	87	113	60
ABCA7_GCCTCCAACAAGCTGTGCAA	ABCA7	157	41	101	3	174	93
ABCA7_TCCAGCATGGGTGGTTCCAG	ABCA7	333	57	295	42	447	116
ABCA7_TGCGGGCATCGGCTAGCAGC	ABCA7	178	27	236	6	322	99
ABCA7_TTGAAGTTGCTCAGGCGCCC	ABCA7	97	55	262	235	760	218
ABCA8_AAGCGCCTCCAGAATTCCAA	ABCA8	66	24	48	18	212	64
ABCA8_CATTCCAAGCATGAAGGCAA	ABCA8	221	103	174	28	435	358
ABCA8_GAAACCAGTGATTACCCGCC	ABCA8	135	23	67	1	49	74
ABCA8_GCATTTCCTCATCCATCGGA	ABCA8	251	37	172	16	200	135
ABCA8_GCTTACCATGGACCTGGGAC	ABCA8	432	97	374	11	726	226
ABCA8_GGGTTGTCTGTTCCCACCAA	ABCA8	210	147	159	22	130	194
ABCA9_ACAACCAAGCCCGTAAGGAA	ABCA9	215	82	394	47	409	316
ABCA9_CAGATACTCACATAGTCCAC	ABCA9	175	65	218	6	806	215
ABCA9_CATATTCGGTGCCTTGAAAG	ABCA9	682	228	806	227	832	568
ABCA9_CTCCTGGATGTCATTAGCAA	ABCA9	832	248	1086	199	1716	850
ABCA9_TATTTGGAGACAGTTCCCAC	ABCA9	73	38	67	130	211	58
ABCA9_TGAGCGTGGGTCAGCAAACA	ABCA9	965	31	1226	585	1783	794
ABCB1_AGCTGTTGTCTTTGGTGCCA	ABCB1	219	31	262	41	1027	232
ABCB1_CCAGGTCAGTGTTGATGGAC	ABCB1	1055	57	1152	78	2884	709
ABCB1_CCTGGTAGTCAATGCTCCAG	ABCB1	183	53	189	62	375	164
ABCB1_CTGGGTAATTACAGCAAGCC	ABCB1	320	303	368	243	833	723
ABCB1_TAATGCGACAGGAGATAGGC	ABCB1	364	19	382	10	580	207
ABCB1_TAGACATACCTGTCTGAGCA	ABCB1	233	160	438	99	815	388
ABCB10_AGTGAACGGCGATAGGGACC	ABCB10	93	15	105	257	281	74
ABCB10_CGAGAAATATGCCAGCAAAG	ABCB10	802	451	875	687	2278	1039
ABCB10_GCGATAGGGACCCGGGAACG	ABCB10	461	156	475	89	1690	650
ABCB10_TACCTGAGTGGCTTGTGCCA	ABCB10	135	7	115	15	197	45
ABCB10_TGCCTATCCAGCTCGCCCAG	ABCB10	334	41	476	91	407	274
ABCB11_AAGTGTGGAGCCGTACCAGA	ABCB11	240	70	179	7	496	233
ABCB11_CCATTATCCTTCCAGACCAG	ABCB11	698	289	573	102	1230	638
ABCB11_CTCATTGTCCAGAGCTGAGG	ABCB11	194	18	300	103	573	146
ABCB11_TGAAGGCCTATGCCAAAGCA	ABCB11	447	32	492	387	921	393
ABCB11_TGATGCCATAGCTGACCAAA	ABCB11	542	52	929	246	1304	560
ABCB11_TGCTGCACGTCCAGTTGCAA	ABCB11	693	79	646	258	1255	444
ABCB4_AGCCTTGATGTGGAAACCGA	ABCB4	205	23	306	128	261	165
ABCB4_CCTTGACGTTAGCTCGAGAA	ABCB4	513	199	713	135	955	564
ABCB4_CGGCAAAGAACGGAACAGCC	ABCB4	294	137	191	868	405	289
ABCB4_GCCTGGATTTAGCAGCGACA	ABCB4	329	42	317	200	561	211
ABCB4_GCGAACTGATGAAGAAGGAA	ABCB4	327	44	252	916	531	254
ABCB4_TAGAGTGGATCCATACCAGA	ABCB4	92	6	91	1	277	18
ABCB5_ATAGACAGCCGCAGTCAAGA	ABCB5	284	130	194	538	569	224
ABCB5_CAAGGGCATGCTGAACCACC	ABCB5	419	20	518	30	537	406
ABCB5_GAAACCTTCGCAATAGCCCG	ABCB5	94	73	65	2	184	70
ABCB5_TACAGCAAGAACAGTCCCGA	ABCB5	154	10	102	2	312	101
ABCB5_TGTTCAAGCTGCACTGGAGA	ABCB5	409	255	527	150	1663	555
ABCB5_TTACCACTTGTCCTTGCACG	ABCB5	828	253	570	457	1741	930
ABCB6_AAGAGGACCAAGATGTGGAA	ABCB6	172	133	156	23	323	190
ABCB6_AATGATGATGTCGGCCAGCG	ABCB6	763	104	1142	262	1965	636
ABCB6_AGGCCATCCTGCATCCAGGC	ABCB6	557	164	618	132	1278	380
ABCB6_CACCTTGGAACTCTCTGGCC	ABCB6	122	27	234	13	336	140
ABCB6_CTGCACCCGGATCCACAGGA	ABCB6	430	144	649	96	1137	936
ABCB6_GCCACAGGTAGCCACTCAGG	ABCB6	73	27	67	29	44	134
ABCB7_GCAATTCTTCGAATGCCACA	ABCB7	154	26	116	17	399	138
ABCB7_TAGGGTAAGGTAGCCGAACG	ABCB7	346	74	58	90	326	103
ABCB7_TCGCGATGCATTCTTGGCGC	ABCB7	516	74	368	168	527	236
ABCB7_TGACCCACTACCTCCTACAA	ABCB7	520	97	24	8	226	36
ABCB7_TGGCATGGTCATGCAGGAGG	ABCB7	195	12	86	18	300	41
ABCB7_TTTCACCTGAGCAGACAGAC	ABCB7	630	336	496	74	1486	659
ABCB8_AATGCACCAGCATGCTGACG	ABCB8	307	107	287	26	665	457
ABCB8_ATTCACGAGTGCCGCACCCA	ABCB8	162	66	163	372	482	157
ABCB8_CCTGCACGTCAGTTGTCAAG	ABCB8	376	56	385	25	859	282
ABCB8_GGCGTGTCGACAGCATGGAC	ABCB8	512	38	434	114	758	348
ABCB8_GGGATGCTTACTCAGTACCA	ABCB8	125	32	136	6	354	64
ABCB8_TGACACGCGGCTGCAGACGC	ABCB8	63	7	121	104	296	50
ABCB9_CAGAGCGAGCAACACGGCGG	ABCB9	239	85	384	536	962	241
ABCB9_CGTAGTAGAGGATGCTGACC	ABCB9	247	59	255	52	871	249
ABCB9_GAAGCCCATGAAGGTGACCA	ABCB9	56	7	90	71	57	119
ABCB9_GCAATTAGCTCATTTGCCGC	ABCB9	277	57	228	33	349	149
ABCB9_TGACGATGCCATCAATGGCG	ABCB9	480	29	482	131	1125	387
ABCB9_TGCTCTTCTCAGAGGTGCGC	ABCB9	295	9	420	47	570	162
ABCC1_AACTCTCTTGGGCATCACCA	ABCC1	194	23	265	45	155	109
ABCC1_CATCGGCGCTGCAGAAGCCC	ABCC1	114	33	95	83	63	65
ABCC1_CGCAGGACTGGAATGTCACG	ABCC1	642	179	687	249	825	320
ABCC1_GACGAGCTGAATGAGTAAGA	ABCC1	93	13	96	16	59	47
ABCC1_TCACCTTCTGGTGGATCACA	ABCC1	205	24	213	59	302	103
ABCC1_TGACCTCTGGTCCTTAAACA	ABCC1	471	33	528	72	539	201
ABCC10_AAGGTCTAGCAGCGGGAAGA	ABCC10	269	126	237	21	751	425
ABCC10_CAAGTAACAGGCACTGAGCA	ABCC10	623	261	781	362	2230	835
ABCC10_CCTGTGGAGCTCTCCAGCGA	ABCC10	590	169	516	36	1446	504
ABCC10_GGACCCAGTTGGAACCAGCC	ABCC10	124	10	94	3	47	120
ABCC10_GGCAGCCCACAGGTATACAC	ABCC10	113	48	151	0	15	108
ABCC10_GGTGTTCACGGCCCTGGCAC	ABCC10	203	55	192	16	413	214
ABCC11_AAGAAGAAGTCTCAAGGCGA	ABCC11	135	66	112	5	488	209
ABCC11_AATACACATCACCTCAGGAG	ABCC11	274	109	149	57	623	314
ABCC11_ACACGGTGAGGTAGGAGAAC	ABCC11	536	41	349	13	631	226
ABCC11_CACCTCGGCTTGGGACGGAA	ABCC11	396	49	431	1230	760	231
ABCC11_CATCGACATAGGCGATGACA	ABCC11	180	30	121	151	554	123
ABCC11_GCAGATGACCAGCGATGCGC	ABCC11	258	16	272	20	472	65
ABCC12_AAAGACCATTAGGATCGGGA	ABCC12	201	37	191	5	198	118
ABCC12_ACGTGGTGTGGAAATTCCAG	ABCC12	262	68	252	19	880	145
ABCC12_AGCTCAATTCAGCTTTCCGA	ABCC12	239	63	212	47	609	176
ABCC12_CATCTGACACCAATGCCAAA	ABCC12	365	160	458	56	1362	434
ABCC12_CTGGGCCATCAACTACCGCA	ABCC12	513	273	557	206	609	493
ABCC12_TCTTCTGACTTACCTTGCAC	ABCC12	329	147	156	78	448	261
ABCC2_ACACGTGGAGAAGCTGCCAG	ABCC2	122	12	16	0	77	44
ABCC2_ATCCGTAGGAGATGAAGAAC	ABCC2	252	82	155	7	620	143
ABCC2_CTCTGATTCTTGTTCAAGCC	ABCC2	705	263	1015	315	1119	841
ABCC2_TATTCTAGCAGCCATAGAGC	ABCC2	146	75	212	278	127	104
ABCC2_TGAGTAGCATTACCTACAGC	ABCC2	450	79	266	159	540	358
ABCC2_TTTCCAACTGTGCTTCAAGC	ABCC2	457	287	646	25	1441	731
ABCC3_AGCCACGACAATGGTGCCGC	ABCC3	145	17	138	946	508	75
ABCC3_AGGGTCAGGGTTTAGCAGCC	ABCC3	472	153	466	429	575	454
ABCC3_CAGAGAGTACCAGGGCAAAG	ABCC3	609	235	536	51	921	452
ABCC3_CCCAGGAGACGCACCACAGC	ABCC3	219	93	280	353	489	283
ABCC3_CCCTACCCTGAGACCAGCGC	ABCC3	1017	306	1306	162	1757	988
ABCC3_CCGCTCATACTGTATCAGCA	ABCC3	577	154	522	132	1261	557
ABCC4_AACCGTCAGCTGCCGTCAGA	ABCC4	93	11	70	11	152	76
ABCC4_CACAGCGTACGCCTATGCCA	ABCC4	220	39	246	49	426	196
ABCC4_GGCACTTCGTCTTAGTAACA	ABCC4	288	79	235	20	502	386
ABCC4_GGCTTCACCTCCTGGTACAC	ABCC4	263	26	321	37	710	300
ABCC4_TGGCTGTGATCACACTGCCG	ABCC4	335	35	190	34	286	136
ABCC4_TTAGAACTGCCATCCCAGCA	ABCC4	571	284	539	262	1263	579
ABCC5_AGACTGCTCCATCAGTGCCG	ABCC5	194	2	412	101	672	112
ABCC5_CACACTTCTATACCCAGGAC	ABCC5	872	196	1158	3153	1958	816
ABCC5_CACGATGGACAGGATGAGCC	ABCC5	386	73	338	31	900	200
ABCC5_GCCCGTGTGGCCCACAAGAA	ABCC5	384	31	450	36	653	349
ABCC5_TTACTTGGAAGTAGTCCGGA	ABCC5	45	36	64	8	331	94
ABCC5_TTGCCTGGGTATACTCCAAG	ABCC5	433	178	456	148	1382	1123
ABCC6_AGTCCTGGGCATCCGAGGCC	ABCC6	214	4	128	47	468	134
ABCC6_CACCCACCTCACCTGGACGA	ABCC6	493	235	426	150	483	519
ABCC6_CAGACCACGATCCAGACGAG	ABCC6	501	164	359	158	1148	427
ABCC6_CCAGACGGTCAAAGGACACC	ABCC6	233	40	209	48	675	153
ABCC6_CGTTCTGTACCTGTGGAGGC	ABCC6	435	70	406	63	922	265
ABCC6_GGGAGCTGTCAAAGGTGGAG	ABCC6	85	67	77	4	257	186
ABCC8_CACTCAGCCATGCCTTCGGG	ABCC8	296	86	303	39	480	309
ABCC8_CCTCTGCAATCTCACACACC	ABCC8	280	77	298	17	564	320
ABCC8_CGAGGCCTTTGACGCCCAGG	ABCC8	289	13	206	331	57	191
ABCC8_CTTTGTGGACGCGCTCAACG	ABCC8	1903	745	2251	611	3472	1863
ABCC8_TCCTTTGCAGTAGGAGGGCA	ABCC8	188	47	171	36	320	187
ABCC8_TGATGACATTGACCTCCACG	ABCC8	215	20	191	6	178	99
ABCC9_ATACCAGCAGAGCTCCACGG	ABCC9	253	141	302	280	668	304
ABCC9_CCATCACGGCTGGCATAAAG	ABCC9	950	223	1059	442	1702	1158
ABCC9_CGTGTGAATGAAACCCAGAA	ABCC9	533	168	537	673	841	460
ABCC9_TGCCTGTGATGCAGAAACGC	ABCC9	592	32	710	465	503	324
ABCC9_TGTTTCCACTGGCATACGCA	ABCC9	369	91	441	73	581	322
ABCC9_TTCCGGGACATAACCTGAGA	ABCC9	339	227	245	63	886	422
ABCD1_ACCTACCCTGATGTTGAGGC	ABCD1	232	29	198	6	293	84
ABCD1_AGCCACCATGAGCAGGCCCG	ABCD1	126	57	239	105	513	168
ABCD1_CGTGAGGAACACCACGAGGC	ABCD1	207	110	352	25	769	260
ABCD1_CTACTACCGGGTCAGCAACA	ABCD1	663	276	1107	352	1097	1014
ABCD1_CTGGAACATCTCGTGCACCC	ABCD1	685	259	705	195	1195	960
ABCD1_GATCATGTCGTCGTACAAGG	ABCD1	372	27	432	8	806	125
ABCD2_CCTTATTGCACTGTTGACGA	ABCD2	560	95	676	103	1506	614
ABCD2_CGTTTAAAGCAATCTGGCCA	ABCD2	397	172	505	361	1444	429
ABCD2_GAAAGATGTCCTGTCAGGAG	ABCD2	264	26	162	16	361	92
ABCD2_GACATCAATGCTGACAGCAC	ABCD2	122	35	178	21	613	51
ABCD2_GATGGGATGCTGTTATGGAC	ABCD2	79	13	356	248	34	102
ABCD2_TAGAGGACTCCTTCATACAC	ABCD2	377	45	617	33	817	234
ABCD3_AAGTGCAGTTAGTGTCGACG	ABCD3	751	180	435	79	1227	327
ABCD3_ATTCTCGGCTCATCACAAAC	ABCD3	294	129	283	28	358	338
ABCD3_CATATCCTTGAACGTGAAGG	ABCD3	189	8	321	6	575	112
ABCD3_CTACATCTTGTGTAAGCAGC	ABCD3	414	38	282	32	343	191
ABCD3_TGGCAAATATGAGCGCACAA	ABCD3	474	289	860	2361	1998	943
ABCD3_TTCTTACCCGTGCAGGCCGA	ABCD3	233	78	135	12	392	154
ABCD4_ACTCACCTGTAGAAAGCAGC	ABCD4	105	24	107	11	381	85
ABCD4_ATGCACCAGCTTCATCACAA	ABCD4	428	246	496	49	1188	568
ABCD4_CCACGTCCTGGCTGATGCGC	ABCD4	587	36	348	52	396	226
ABCD4_CTCAGGTCATGGCGGTCGCG	ABCD4	360	85	391	282	879	324
ABCD4_GAACAATGAGCATGACAGCC	ABCD4	224	57	115	150	903	181
ABCD4_TCAGTATCTGCAGGAACCGC	ABCD4	160	18	179	27	150	72
ABCF1_AGTGCCAACCAGTGATGAGG	ABCF1	512	78	233	20	1092	328
ABCF1_GCAACACATCAATGTTGGGA	ABCF1	153	34	12	0	252	9
ABCF1_GCTGGCAGTAGAAGATAAAC	ABCF1	203	56	81	515	186	186
ABCF1_GCTGTTCCTCAGATACGGCC	ABCF1	115	9	92	124	93	72
ABCF1_TACGGGCTGGTAGGACCCAA	ABCF1	82	28	0	7	7	32
ABCF1_TGACTTCTCCGTGTCCCAGG	ABCF1	221	27	205	7	224	89
ABCF2_CAGTCCATGCAAGATCCGCG	ABCF2	301	68	542	91	729	271
ABCF2_CGCAAGCATCTAGGTCCAGG	ABCF2	293	53	239	94	570	215
ABCF2_GAGCGGCTGGCTCATGAGGA	ABCF2	297	25	447	108	631	280
ABCF2_GAGGGTCGTGAGCGATAAGG	ABCF2	164	20	248	253	303	77
ABCF2_TCTGAAGCTGCTAACTGGAG	ABCF2	269	89	310	259	142	231
ABCF2_TGACATTGGCATCTCTGCCA	ABCF2	192	16	95	38	647	84
ABCF3_ACTTCCAGGACTGCTAAAGA	ABCF3	435	250	518	70	848	514
ABCF3_AGCTTCAGAGCCCTCCGCCC	ABCF3	344	65	393	45	428	233
ABCF3_CTCACCTAGCAAAGAGGGCC	ABCF3	237	124	253	54	462	178
ABCF3_GCAGAGTGTTGTACATGCGC	ABCF3	196	6	136	240	744	130
ABCF3_GCGAGAGGATTTGCTACGGA	ABCF3	151	108	165	104	487	160
ABCF3_GGCTCGACTTAAGGCAAAGC	ABCF3	195	28	141	101	633	224
ABCG1_CAACATGGAGGCCACTGAGA	ABCG1	218	56	346	144	507	257
ABCG1_CCTGGCGATCCCATGGAGGA	ABCG1	274	38	284	75	530	176
ABCG1_CGAGAAAGCGGCCATCAGAC	ABCG1	460	138	419	122	1003	371
ABCG1_GCAGGGAGACGGGCATGAAG	ABCG1	403	23	277	40	494	241
ABCG1_TCCCGGAAATTCCTTTCAGG	ABCG1	148	33	80	647	551	99
ABCG1_TGCCCGGAGTCTACAGAGGG	ABCG1	308	78	354	232	645	347
ABCG2_AGGCTCATCCAAGAACAAGA	ABCG2	197	66	208	199	631	257
ABCG2_CAGGAAGACTTATGTTCCAC	ABCG2	164	107	116	18	246	213
ABCG2_GGTCATTGGAAGCTGTCGCG	ABCG2	196	7	131	0	118	91
ABCG2_TACAGTGGGATCATGAAACC	ABCG2	581	52	673	506	1568	192
ABCG2_TCTGAGTTGATGACAGAAGG	ABCG2	483	48	438	101	1317	239
ABCG2_TGTCACAGTCGTACTGGGAC	ABCG2	227	86	515	79	1290	319
ABCG4_CCTGGTTAATGGAAGGCCAC	ABCG4	166	50	203	14	160	152
ABCG4_GACCACGCACCTGAAGAAGG	ABCG4	267	99	287	30	296	284
ABCG4_GCTTCAGGTTAGCAGAGACC	ABCG4	236	69	154	86	349	101
ABCG4_GGACACCACTTGGAAACAAG	ABCG4	261	84	329	24	2568	412
ABCG4_TCCTCTGCCCGCCAGAGAGC	ABCG4	77	13	103	1	162	108
ABCG4_TCTCAGGTAAATTCTGCCGC	ABCG4	43	37	86	10	134	54
ABCG5_GAGACCCATGGACCCTCCGG	ABCG5	19	16	19	0	0	19
ABCG5_GCACGGTGAGGCTGCTCAGC	ABCG5	272	24	340	95	421	142
ABCG5_TACTAGGATCCTGGAGCAGC	ABCG5	204	9	192	44	277	110
ABCG5_TCTCCTTGTACGTGGAGAGC	ABCG5	136	1	87	10	185	14
ABCG5_TGATGAGCCAACCACAGGCC	ABCG5	386	51	207	15	361	138
ABCG5_TGCTGGACGCCATGTCCGGG	ABCG5	370	41	254	65	122	183
ABCG8_AGCACCGATCATGAACAAGA	ABCG8	225	66	212	389	490	199
ABCG8_AGTGATCACATCTAGCAAGG	ABCG8	249	83	132	9	265	169
ABCG8_GAGCCAGCTGCTCAAACCAA	ABCG8	154	50	93	5	227	187
ABCG8_GCATCTTCGTAGGACTCGGG	ABCG8	107	16	113	12	276	82
ABCG8_TGACAGGCGCAGCAGAGAGC	ABCG8	235	20	202	14	549	113
ABCG8_TGTGAAGCTGTCGAGCCCAG	ABCG8	267	76	174	24	412	217
ABHD1_ATAGAGCACAGGGATCCGGA	ABHD1	94	27	91	92	102	87
ABHD1_ATGTGTAGCGCTCATCAAAC	ABHD1	863	277	967	101	1611	726
ABHD1_GACATCCTCCAAACACCAGA	ABHD1	38	5	36	0	74	32
ABHD1_GATACTGGTGCTGAATCACC	ABHD1	48	18	65	3	67	66
ABHD1_GCGCTGCTCATCACAGCCCG	ABHD1	65	5	41	199	29	40
ABHD1_GGGCTGTCGTGTTTAACAAC	ABHD1	476	169	401	36	559	438
ABHD10_CAAGCAGCACGCTGAGGCCA	ABHD10	267	40	212	129	395	249
ABHD10_GCTTGCACGGATACCTCAGC	ABHD10	78	22	72	5	161	150
ABHD10_GGATACCTCAGCGGGCGCCA	ABHD10	162	25	90	29	159	107
ABHD10_TCGACCAGACCTTCCAAACC	ABHD10	1114	394	989	5477	2560	1179
ABHD10_TGACTTAGCTGATGGGCCAC	ABHD10	179	20	157	1479	595	145
ABHD11_AGCCTGTAGGAAAGCGGAAG	ABHD11	418	93	475	732	408	431
ABHD11_CCACGGCCCTAGCTTCGCGA	ABHD11	313	24	307	538	524	246
ABHD11_CCGTCTGCATCTGGGCCCGA	ABHD11	337	52	232	119	369	209
ABHD11_CCTCTACCAGGTTAGTGAGC	ABHD11	101	28	181	12	219	82
ABHD11_CTGTGGCCAACGACGACGCA	ABHD11	912	259	1090	237	2069	810
ABHD11_TGCTGTAGATATCAGCCCAG	ABHD11	186	11	202	4	366	233
ABHD12_AGTGGGAACGCCATCTGAGC	ABHD12	103	17	156	8	139	89
ABHD12_CTCAGCGTGCAGGATGAGCA	ABHD12	315	69	226	127	355	285
ABHD12_CTTTATCACAGACCTCAGCA	ABHD12	394	170	512	309	1161	557
ABHD12_GCGCTCATGCTCCAAGGCGA	ABHD12	380	88	469	48	470	310
ABHD12_TGTAGTCAAAGGTGACCACA	ABHD12	214	28	263	9	438	116
ABHD12_TGTATTTGTGCCTGTAGCCA	ABHD12	410	132	347	185	940	331
ABHD12B_AATTGGGTTCCCATCACGAA	ABHD12B	235	137	285	143	429	232
ABHD12B_CTCTACAGGTAAGCCCACAG	ABHD12B	1024	597	1190	568	1201	1373
ABHD12B_GCGGTCGACCATGTCCCACC	ABHD12B	245	47	218	74	388	290
ABHD12B_TTCTACCTGAGAGTTGAACC	ABHD12B	374	91	332	31	852	375
ABHD12B_TTGTGTCTATGAGTGGACCA	ABHD12B	601	182	623	856	1402	631
ABHD13_AATGACACATGGCAGTGCCA	ABHD13	219	51	101	47	410	163
ABHD13_ATGTGGAATGCCAGTGGGCA	ABHD13	244	179	262	51	571	255
ABHD13_CTTTATGTTCCCATGCCCAC	ABHD13	308	83	137	175	264	139
ABHD14A_AAAGATGGGCGAGTTGCCAG	ABHD14A	314	68	461	227	333	237
ABHD14A_CACTGCAGCTACTGTCACAG	ABHD14A	1028	188	1289	342	2596	787
ABHD14A_GGAGACTCACCGGGCCCAAC	ABHD14A	87	6	49	32	139	16
ABHD14A_GGCATAGTGGCCACTCAGCG	ABHD14A	296	73	275	592	739	182
ABHD14A_GGTGGTGCTGCTTCATGGAA	ABHD14A	138	39	147	2	206	91
ABHD14A_TGCGTAGCTTCACCACAGAG	ABHD14A	929	252	1593	1082	1858	1567
ABHD14B_ATGGACTGATCACAACCGGG	ABHD14B	84	77	54	2	81	27
ABHD14B_CTCCGAGACCTGGCAGAACC	ABHD14B	589	303	757	170	1756	788
ABHD14B_CTGTTACCTGGACAAACCAG	ABHD14B	321	130	305	242	610	360
ABHD14B_GCAAGCGTGGAGCAGCGCGA	ABHD14B	189	38	168	2	295	58
ABHD14B_GCTCCCGGGCTTTGTGCCAG	ABHD14B	145	70	387	32	486	268
ABHD14B_GGAATCAATCCTGCCTGGGC	ABHD14B	0	4	26	1	163	10
ABHD15_ACTGGAAGCGATCATACACA	ABHD15	254	77	192	13	187	278
ABHD15_AGAAGATCGCCCTCAGCAGG	ABHD15	84	10	73	1	289	9
ABHD15_CCTTCGCTCACCGCGAACAG	ABHD15	228	106	452	40	824	327
ABHD15_CGGCGGACCAGTTCAGCGAC	ABHD15	499	160	211	82	919	421
ABHD15_GATCTCCTCCAGGTTGGAAG	ABHD15	152	43	131	8	304	124
ABHD15_GGACGATGGGCTAGTGGCCC	ABHD15	77	12	60	179	217	73
ABHD16A_ACAACTTTGACTTCCGGAGC	ABHD16A	300	69	314	336	797	246
ABHD16A_CAGCGTCCCTGAGACGCCAA	ABHD16A	166	46	255	28	97	122
ABHD16A_CTTCTTAACCCGGTTGAGGA	ABHD16A	104	104	95	145	324	96
ABHD16A_TATTCTGGAGAGCTGGCGGG	ABHD16A	35	23	34	2	87	28
ABHD16A_TCTCCACCTACCTCGGAGGC	ABHD16A	265	59	327	399	521	479
ABHD16A_TTCTACCAGGCATTGGCCGC	ABHD16A	424	85	411	623	758	314
ABHD16B_CAGTGCTGCTGCCGAAGCCG	ABHD16B	511	103	356	110	749	297
ABHD16B_CGACGCCAACGCCATGGACG	ABHD16B	1139	74	994	71	2887	841
ABHD16B_CGAGCACTTCAACCTCAACG	ABHD16B	1197	408	1599	609	2712	1315
ABHD16B_CTTCGACGACCTTGTGCCGC	ABHD16B	350	118	407	42	1287	358
ABHD16B_GCGCACGTCATCCCAGCGGA	ABHD16B	355	99	348	38	587	297
ABHD16B_TGCCTTCGCAGCAGATGACG	ABHD16B	591	106	758	497	744	660
ABHD17A_GGTACATCCACCTTCTCGCC	ABHD17A	8	4	22	0	1	26
ABHD17A_GGTGGATGTACCCGCAGGCC	ABHD17A	25	14	84	0	111	66
ABHD17B_CGAGCAGCAAGATCCACAGA	ABHD17B	344	30	253	28	642	181
ABHD17B_CTCTGTGGGTTTCCCGGAAC	ABHD17B	963	577	1053	542	1734	1219
ABHD17B_CTTGGCTTGCTCTTAGGACA	ABHD17B	511	178	668	28	732	479
ABHD17B_GAAGCAATCTTCCCTGGACA	ABHD17B	410	126	398	40	955	456
ABHD17B_GGTCTTCTTGGTATCAGGAA	ABHD17B	205	21	202	186	308	183
ABHD17B_TCAACCCAGAGAGGCTCCAC	ABHD17B	180	62	268	493	522	321
ABHD17C_ACCGTGTAGGTGGGCTCGGG	ABHD17C	152	23	132	2	250	67
ABHD17C_ACGCAAACCAGACATCAGAG	ABHD17C	351	312	504	40	855	689
ABHD17C_AGGTGCAGGCTGCACGCACC	ABHD17C	210	12	228	22	490	147
ABHD17C_GAGGTCATCGATTTCTCCCA	ABHD17C	168	12	69	9	351	71
ABHD17C_GCTCGTACATCGCTAGGCCA	ABHD17C	154	18	144	174	243	131
ABHD17C_TGCAGTTGATGCGGGAGCCG	ABHD17C	1110	36	1209	1105	2053	401
ABHD2_GGCACCCAGGTGGTTCAGCA	ABHD2	298	74	353	145	470	313
ABHD2_GGGATGTTGCTGTGTAGAGC	ABHD2	121	27	298	24	272	140
ABHD2_TCCAACACAGTGCTCAGCCA	ABHD2	583	274	712	398	1187	759
ABHD2_TGAGGAAGTTGTAGAACCGC	ABHD2	638	114	349	329	654	305
ABHD2_TGCTGCGTCAGCGTGTGCCA	ABHD2	375	57	586	120	1235	295
ABHD2_TTCACTCCATCAAACACGGC	ABHD2	632	180	716	1188	1043	588
ABHD3_CAAGCAATTTGTGCAAGCCA	ABHD3	368	144	355	53	692	467
ABHD3_CAATGACTCTGAGCAAGCGA	ABHD3	208	59	203	100	228	220
ABHD3_GCTCCCGGGACAACATCCGC	ABHD3	141	42	232	13	713	102
ABHD3_TTAACAACAGAGGAGTGGCG	ABHD3	478	421	514	170	983	610
ABHD3_TTGCTTGTTCCCGTGAGGCC	ABHD3	661	200	473	67	596	380
ABHD3_TTTCTGTAACCACGGGACAG	ABHD3	306	288	312	34	284	370
ABHD4_ACGTCCTAGGACAGATGCCA	ABHD4	230	108	382	31	731	323
ABHD4_CACATTCTTCAGCTGAGACA	ABHD4	546	126	438	32	1093	411
ABHD4_CGAAGGTGTGCAGTGTGCGG	ABHD4	311	29	278	52	762	133
ABHD4_GCATTCCCAAGGGACCCGGA	ABHD4	126	13	128	232	272	149
ABHD4_TCTGGTGCAGCGATTCCGGC	ABHD4	245	36	219	10	163	133
ABHD4_TGGAGTCCTTTGGCTGGGCC	ABHD4	316	30	337	243	591	127
ABHD5_ACTCTGCCGACACCGGAGAG	ABHD5	148	112	226	18	653	210
ABHD5_ATGAATGTGGTCGTAAGGAC	ABHD5	427	124	333	87	684	156
ABHD5_CCCAAGGCTCTGATCCAAAC	ABHD5	755	154	856	155	1569	744
ABHD5_GCGCCAAAGATCACTGAAAC	ABHD5	627	537	966	1450	2167	1191
ABHD5_TTCTGCATCACTGTCAAACC	ABHD5	1389	368	1039	534	2040	1142
ABHD5_TTGGACGAAGTAGTAGACCC	ABHD5	258	150	231	429	582	349
ABHD6_AACATGTTTGTGATTGCGGG	ABHD6	224	32	440	120	375	83
ABHD6_CAAGGGAATCTTCTCCACGG	ABHD6	447	70	428	67	993	350
ABHD6_CCATGGAGGTGCCTACCAGG	ABHD6	264	27	380	377	562	232
ABHD6_GAATCCGTGGAGCATGAGGA	ABHD6	328	27	358	83	771	310
ABHD6_GCAAGTTAAGAGGATACACC	ABHD6	175	23	245	2	490	107
ABHD6_TGTGATTGCGGGCGGCACGC	ABHD6	351	64	393	115	601	366
ABHD8_ACCTTTGTAGAGGTCAAGCC	ABHD8	543	24	612	67	932	464
ABHD8_ACTGGCCGCTCATCATGGCC	ABHD8	210	19	112	80	197	166
ABHD8_GACCTCCTACACGGGCAGAA	ABHD8	260	105	448	58	720	367
ABHD8_GGTGATCATGATCAATGGCG	ABHD8	82	20	76	0	154	45
ABHD8_GGTGGAGGAAGACCAGCGCA	ABHD8	46	30	33	0	194	8
ABHD8_GGTTCACTTACCCGTAGGAA	ABHD8	162	131	304	19	212	303
ABI1_AGCCTCTCAGCTTCGGAGAA	ABI1	76	19	66	8	285	126
ABI1_AGTCCTCCCATGTCAGGCCG	ABI1	289	12	169	53	750	150
ABI1_ATCAGAGACCAAGGACACAC	ABI1	284	88	267	8	467	223
ABI1_GCTGGTGGAGCTCCAGAAGG	ABI1	351	17	223	68	390	113
ABI1_GGAGATCCCGTCTGGCAAGA	ABI1	221	14	97	0	294	45
ABI1_TCGCCACCCACTATTGGACC	ABI1	628	146	368	205	438	440
ABI2_CTGAGGAGTTACCTGTAGGA	ABI2	250	182	311	28	345	380
ABI2_CTGGAAGAGGAAATCCCGGG	ABI2	103	52	54	0	259	74
ABI2_GGAGCCAGTGCGTCCTCCAG	ABI2	81	8	38	6	109	57
ABI2_GGCATCCCAGCTACGAAGGA	ABI2	241	74	277	515	183	212
ABI2_TCCAGAAGATTACGAAGAGG	ABI2	339	70	522	740	1268	262
ABI2_TCTTTGTCAGGAAGCACCAG	ABI2	390	93	322	57	532	213
ABI3_AGTAGTCAGCGACCCGCAGC	ABI3	113	59	102	10	167	81
ABI3_CCTGCAGTAGGGCGTGAGAG	ABI3	665	291	966	652	1331	921
ABI3_CCTTGATGCTCTTTCGAGAC	ABI3	618	148	861	499	1225	839
ABI3_CTGGTGTTCAGCAGCGCCGA	ABI3	190	148	81	158	243	191
ABI3_GGCCTACCAGGTGGGCAACC	ABI3	300	134	373	164	440	465
ABI3_TTGTAGGTCTCACCCGGCCG	ABI3	390	116	400	75	665	438
ABI3BP_CGTAGGCTGCATTTCTGGAC	ABI3BP	450	118	485	91	689	350
ABI3BP_GGTTCTTGGCGGTTTGGGCC	ABI3BP	136	37	147	13	435	141
ABI3BP_TGAACAGCCAAGGGCAACAC	ABI3BP	241	61	412	250	926	281
ABI3BP_TGGAAGTATTACACTAGCCC	ABI3BP	486	312	442	163	1111	607
ABI3BP_TTCTCGCAAACCTCTGCAGC	ABI3BP	164	78	112	9	430	245
ABI3BP_TTGGACGCAAGAACTTCAAG	ABI3BP	352	228	283	35	711	291
ABL1_ACTACCTGAGGGAGTGCAAC	ABL1	220	50	147	108	322	150
ABL1_AGAGATCAAACACCCTAACC	ABL1	412	67	398	53	1287	344
ABL1_CAGATAACAGCTGGAGGACG	ABL1	475	116	682	155	1278	463
ABL1_CATCATTCAACGGTGGCCGA	ABL1	270	72	234	16	344	274
ABL1_CCCTTCGTATCTCAGCGAGA	ABL1	362	114	413	54	822	383
ABL1_TTCCTTGGAGTTCCAACGAG	ABL1	426	218	288	73	595	230
ABL2_ACATCTCAACATCTCTCACC	ABL2	114	11	158	4	101	133
ABL2_CACCATTCTGGTTGTAACCA	ABL2	405	154	725	152	1305	429
ABL2_CCGAGAATGCAACCGAGAAG	ABL2	401	221	643	91	1243	606
ABL2_TCGGACACTGAAGAAACAGG	ABL2	292	131	378	41	462	388
ABL2_TGTACACCATCACTCCACAG	ABL2	1272	377	1492	356	2495	1513
ABL2_TTGGCACAATGTAGGAGAAC	ABL2	617	379	467	466	1062	848
ABLIM1_AATGTGACTCGGTCTCCGGG	ABLIM1	107	27	75	4	197	84
ABLIM1_ACGCCTATGAGCGGTGAAGG	ABLIM1	142	78	223	33	301	186
ABLIM1_AGCGTGTCCCGTACATCCGC	ABLIM1	153	40	229	24	387	145
ABLIM1_CTAACCTTTGTAGTCTCCCA	ABLIM1	135	58	68	19	188	60
ABLIM1_CTTGATATCTCTTCCGCAGC	ABLIM1	148	90	117	19	382	158
ABLIM1_GGACTTTCCCTGTGATAAAC	ABLIM1	508	78	724	372	1293	958
ABLIM2_CACAGAAATCAAGAATGGCC	ABLIM2	89	19	65	18	154	48
ABLIM2_CTGGCTGCTTGTCGACACGC	ABLIM2	266	60	505	64	792	332
ABLIM2_GGACAGGCAGAGCTACGGCG	ABLIM2	350	36	295	48	345	84
ABLIM2_GGGCGAGTACATCTGCACGC	ABLIM2	241	73	133	5	278	147
ABLIM2_TACTTCGGAGGCCCTGGGAC	ABLIM2	583	54	504	173	1256	202
ABLIM2_TGACACATAGCGCGCAGGAA	ABLIM2	902	50	493	309	1570	521
ABLIM3_ACAAGTGATGGTGATGCGGA	ABLIM3	235	19	351	60	1008	108
ABLIM3_AGGCTTCTTCTTCAAGAACC	ABLIM3	279	105	367	11	784	416
ABLIM3_CAGAATCCTTACAATCCACG	ABLIM3	547	150	514	123	599	599
ABLIM3_CTTGATCTCCTCCTTGCACC	ABLIM3	403	161	326	79	497	403
ABLIM3_GATGGGCTTACTGCTGGCCA	ABLIM3	219	21	167	30	127	126
ABLIM3_TGAACTTCTTCTTGCAGGGA	ABLIM3	536	92	615	124	797	529
ABP1_ACCAAAGAAGATGACGGCAC	ABP1	167	107	257	36	503	446
ABP1_ACTGCTCAAAGACCACGGGC	ABP1	98	37	134	32	405	117
ABP1_CCAGAGTTGGCTGGACCACG	ABP1	766	100	847	311	1354	407
ABP1_CTATGAGGTCAGCGTGCAAG	ABP1	621	166	613	504	1246	580
ABP1_GATCCACTCCATGGCCGACC	ABP1	142	31	49	3	225	73
ABP1_TGGCCGGAGCAGGAAGCCCA	ABP1	165	48	44	11	250	67
ABR_CCTCTGAGATCTTCTGGAAC	ABR	238	52	261	56	428	168
ABR_CGACTCATCGATGTACGGCA	ABR	490	11	460	292	804	269
ABR_CGTTGTCACTGCAGTCCGGC	ABR	232	33	290	30	346	207
ABR_GATGGAGCCGCTCAGCCACC	ABR	52	10	48	3	33	79
ABR_GCTCTACAAGCCCATTGACC	ABR	175	65	161	8	111	60
ABR_GGCGATAGGCTTGCTGGACA	ABR	427	79	285	126	677	194
ABRA_ACGTGAGCCACCTCAGCCAC	ABRA	107	25	253	21	393	143
ABRA_ATGGCTCGCCACAGACGAGA	ABRA	116	19	149	20	150	129
ABRA_CCTCAGCCACAGGTACGAGA	ABRA	56	36	109	2	68	84
ABRA_GAAGATACGCACAGCCACCC	ABRA	288	20	307	102	434	149
ABRA_TGGCTGTGCGTATCTTCCGG	ABRA	456	109	698	1010	625	290
ABRA_TTTGTGTAGGCGGGTGGACA	ABRA	847	288	673	1127	1259	581
ABRACL_ACCTGTTCCAAGGTAAAGCC	ABRACL	229	53	455	28	672	295
ABRACL_AGCAATGAATGTGGATCACG	ABRACL	251	95	208	92	787	213
ABRACL_GGCTAAGGGCAGTTATAACC	ABRACL	301	116	300	121	578	256
ABT1_CCTTTGAGCGCCAGGTGCGC	ABT1	77	9	63	10	114	62
ABT1_CGGAGCAAGAGCCGCTGGAA	ABT1	392	212	194	39	470	215
ABT1_GCCCGTAAAGCAGCACGGCC	ABT1	80	19	157	253	327	92
ABT1_TACACCAAGGACTACACCGA	ABT1	228	67	68	1	85	62
ABT1_TCAAGCGCTGCCTGCGCACC	ABT1	300	37	182	68	357	188
ABT1_TCTTCTTGCGTCTCACGAAC	ABT1	646	193	498	55	875	567
ABTB1_ACGTGGTCTTTGTAGTACAC	ABTB1	172	58	144	8	328	130
ABTB1_AGGTGAATGTGCGGGACAAG	ABTB1	489	276	397	334	1315	643
ABTB1_CCTTCCTGCAGCTGGCGAAC	ABTB1	625	141	355	1284	405	477
ABTB1_GCACTTACTCGGAGCTCGGG	ABTB1	89	23	82	188	271	102
ABTB1_GCTTGTAATCGCGTAGAGCC	ABTB1	166	24	301	52	392	108
ABTB1_TGCTCTCACCATTGGCCAGA	ABTB1	322	3	207	244	704	231
ABTB2_AAGTGATGGGCTGTGGCGGC	ABTB2	264	40	400	54	1162	244
ABTB2_CGCAGCCTCACCGTGGACAG	ABTB2	949	207	786	418	1925	929
ABTB2_CTCCGAGATGCTGCCCACGC	ABTB2	651	158	734	172	848	449
ABTB2_GAGGGCTCGGCAGTGAACGG	ABTB2	158	32	90	49	162	63
ABTB2_GGCGCTCTGCACCTCAAAGC	ABTB2	248	27	169	1	377	135
ABTB2_TCGGGCATCCAGCCTCCGGA	ABTB2	187	76	149	4	395	78
ACAA1_CGAACACTGTCTATTGACAG	ACAA1	276	171	295	73	694	356
ACAA1_GAATCTGAGGCCGGAACAGC	ACAA1	130	11	92	17	480	53
ACAA1_GATTCGGGCCATGATTGCCC	ACAA1	71	8	53	1	67	30
ACAA1_GGCATCCAGCCGGAATCGGC	ACAA1	16	12	15	22	1	7
ACAA1_TACTTCGCGCTTGATGGAGA	ACAA1	174	11	118	20	33	91
ACAA1_TGGCATTTCACGGGAGAAGC	ACAA1	452	154	610	209	1202	463
ACAA2_AAGGCCTCCGTAAGCTCCAA	ACAA2	105	57	41	22	19	127
ACAA2_ACGCCCTTTGGAGCTTACGG	ACAA2	285	97	377	207	1019	275
ACAA2_CTCACCTCGGAGCAGAGCCA	ACAA2	268	89	136	25	418	251
ACAA2_CTTGATCCAGATCCTCCCAG	ACAA2	196	120	406	82	672	246
ACACA_AGTTAGAGACGCTATTCCGC	ACACA	281	61	116	5	377	108
ACACA_ATCAAGGCCTCAGAGGGAGG	ACACA	68	33	54	2	41	10
ACACA_CCAGTAGGTCCAACTTCACC	ACACA	345	63	326	21	669	216
ACACA_GAATACCTGTACAGCCAGGA	ACACA	192	34	119	11	118	153
ACACA_TGCACACGTTCCTTGTCCAA	ACACA	218	90	165	158	215	172
ACACA_TGGCTTGCACCTAGTAAAGC	ACACA	550	109	344	220	1557	394
ACACB_CCGGAGCTGCTGTGCAAGAA	ACACB	922	253	944	705	1468	1337
ACACB_GAGCATGTCGGGACTCCACC	ACACB	69	31	38	5	180	79
ACACB_GCCGAGCCAGCCTCCCACAA	ACACB	427	123	437	281	866	497
ACACB_TAGCGTCTGGGCGACAACGG	ACACB	407	61	563	132	809	215
ACACB_TGAGATGTTCCGCAACGAGC	ACACB	152	11	228	2	328	56
ACACB_TTATTGGGCCCTCCTGGGAC	ACACB	369	89	227	29	361	265
ACAD10_AGCTCGATACTGCTTAACCC	ACAD10	415	84	324	58	594	390
ACAD10_CATCTGCCCATGCCATAGAG	ACAD10	364	67	524	298	641	339
ACAD10_CTTGAAGACTATGGGAAGCA	ACAD10	363	148	461	437	788	458
ACAD10_TCAAACTGTTTCCGGTCCAG	ACAD10	173	74	183	141	583	286
ACAD10_TGTAGGCCACATCAGCAAGG	ACAD10	507	52	417	124	915	279
ACAD10_TTACTGGGTATCCAGACCAC	ACAD10	170	61	281	79	511	131
ACAD11_CAATCAAGGCATAGTCCACG	ACAD11	364	93	242	235	772	322
ACAD11_CCATGCAACAGCTATCGGAG	ACAD11	670	72	512	498	915	428
ACAD11_CTTGTTCCCATGAACACACC	ACAD11	443	110	473	34	1157	343
ACAD11_GAATATACAGTCACTGCAGC	ACAD11	142	2	239	57	126	17
ACAD11_GGATTCTGCCAGGTCCAAGG	ACAD11	251	24	246	91	263	264
ACAD11_TCGGACTCGCCAGTAGCACC	ACAD11	342	109	288	38	223	291
ACAD8_ATGTGCCGAACAGGAGGACC	ACAD8	253	121	205	15	497	233
ACAD8_CAGCCCAGCTAGGCTTCGGA	ACAD8	187	66	133	23	178	124
ACAD8_CTGACCTCCGCTAAGAAACA	ACAD8	492	191	523	109	706	758
ACAD8_TGAGAGGACTGAACGGAGGG	ACAD8	182	18	175	35	742	96
ACAD8_TGCAGGAGGTCAAGCTCCGG	ACAD8	88	40	153	68	447	267
ACAD8_TTGCCCACCGCTCTGTACCA	ACAD8	709	402	713	14512	1625	851
ACAD9_AATAGCCTGGTGCGCTGCCA	ACAD9	66	13	55	40	119	69
ACAD9_CAATCAGTTCTTGGGACCCG	ACAD9	480	109	571	73	869	468
ACAD9_CGGTAGAGACCACCAGACCC	ACAD9	284	129	278	629	588	312
ACAD9_CTGGATTACTAATGGAGGAC	ACAD9	451	92	485	29	755	308
ACAD9_TCTGCCTCACGGAGCCAGCC	ACAD9	27	16	43	2	0	19
ACAD9_TGAACATCCTCAACAGCGGC	ACAD9	206	79	159	27	212	168
ACADL_AACGTTTCGCTTCATGCAGC	ACADL	380	46	388	53	564	267
ACADL_AAGATGTTCTCATTCCGGAG	ACADL	147	94	90	3	114	72
ACADL_CGCGTAGGGACCCTCGGAGA	ACADL	263	97	325	153	1098	365
ACADL_CTGGATTCTCAATGGAAGCA	ACADL	393	87	684	226	931	408
ACADL_GCAATGACAGAGCCTGGAGC	ACADL	371	42	520	40	344	190
ACADL_GCATCTTGGTGGAATTGGAG	ACADL	254	8	249	9	514	113
ACADM_AAGATGTGGATAACCAACGG	ACADM	276	147	306	102	429	346
ACADM_CGGGAGCCAACATGGCAGCG	ACADM	262	86	195	31	1083	258
ACADM_GCCAATCGACAACGTGAACC	ACADM	160	32	174	4	407	109
ACADM_GGCCGGAACGGGAGCCAACA	ACADM	280	165	397	143	590	359
ACADM_GGTTGGAACCAGTTAGAAGA	ACADM	153	85	190	161	406	230
ACADM_TGCTCGTAAATTTGCCAGAG	ACADM	603	66	990	44	2073	770
ACADS_CTTGGAGCCAAACTTCAAGA	ACADS	540	529	793	274	1913	1266
ACADS_GAACTACGCTGAGAATCGCA	ACADS	215	30	142	37	416	89
ACADS_GACACTCATGATGACTCCGG	ACADS	16	4	36	2	141	21
ACADS_GATGGGCTTCAAGATAGCCA	ACADS	78	24	57	4	21	31
ACADS_TCTCGGGCAGTTCCACAGAC	ACADS	617	136	445	20	378	413
ACADS_TGCCGTGGTCTTTGCCAGCA	ACADS	802	86	593	1788	1094	527
ACADSB_CCAACACCAAGTGGCTCACG	ACADSB	424	154	529	476	1457	408
ACADSB_CTCGGAAGTATTTCTCCACA	ACADSB	210	121	119	7	385	185
ACADSB_GCTTTGCAATGGTGTTCAAC	ACADSB	309	47	362	121	675	269
ACADSB_TCTCGGAAGTATTTCTCCAC	ACADSB	261	108	122	8	405	194
ACADSB_TTCCTCTATCACGAGCACAG	ACADSB	470	216	602	196	675	632
ACADSB_TTCGAATGTTAACGGGCAGG	ACADSB	287	115	352	34	129	243
ACADVL_ACCTCGAAGAAACGGGACAC	ACADVL	101	50	83	20	138	51
ACADVL_CTTCTGTGCTGGCAGGAACC	ACADVL	550	186	438	63	912	442
ACADVL_GGAGATGCAGGCGGCTCGGA	ACADVL	46	1	67	1	1	18
ACADVL_TATCCCTTCCCTTACCGGAC	ACADVL	284	72	170	68	1018	76
ACADVL_TGTGGGCCTTTGCAACACCC	ACADVL	392	65	340	213	567	409
ACADVL_TTCCTGGTCAGAGCGTCAGA	ACADVL	147	28	108	4	121	72
ACAN_AGCCTGCTTCGTAGGCGGCC	ACAN	178	8	263	54	391	187
ACAN_CTGGGCAGCCGCATTTGCCA	ACAN	278	182	269	73	450	223
ACAN_GAGCCGTGTGTCCAAGGAGA	ACAN	203	37	258	35	619	184
ACAN_GATGGCACTGTTCTGCAGGC	ACAN	118	23	82	1	197	30
ACAN_GGTTGCCACCGCAGTTGGGC	ACAN	251	60	178	381	247	174
ACAN_TCTCCATAGCAGCCTTCCCG	ACAN	402	294	468	55	898	385
ACAP1_AAATGCCGACAACGAAGGCG	ACAP1	275	61	309	54	636	365
ACAP1_ATTGGAGACCCGTCTGGAAA	ACAP1	276	136	234	260	453	382
ACAP1_CAGTTCACACTTACCGGAAA	ACAP1	552	293	499	376	1045	780
ACAP1_CGTGAGCCTGAACCACAAGC	ACAP1	536	170	662	161	1379	521
ACAP1_TCAACGTGATTGAGGACAAG	ACAP1	557	77	846	120	1172	253
ACAP1_TCGCCGGGATTTCTGGCGGG	ACAP1	58	26	186	0	228	38
ACAP2_ACTGGTTGTGGATGCAGCAA	ACAP2	305	40	268	226	442	145
ACAP2_ACTTAGATGCCGTGAGAGCA	ACAP2	403	101	431	73	1010	240
ACAP2_CATGAAGGATCTTGGTGCAC	ACAP2	285	37	302	34	320	98
ACAP2_CATGAATGGGATTCGAGACC	ACAP2	308	126	316	25	593	218
ACAP2_GCCGTGCCGGTTACCTGAAG	ACAP2	47	14	33	0	145	36
ACAP2_GCGACGATTCTGCTTTGAGG	ACAP2	493	77	536	17	777	444
ACAP3_ACGAGGTGGAGGAAGCCACC	ACAP3	60	5	30	63	36	47
ACAP3_CAGTCCAGCTTCTTCCAGCA	ACAP3	530	229	448	40	1161	502
ACAP3_CCGAGATGACGGTGTCGCCC	ACAP3	150	39	79	29	260	119
ACAP3_CTGGAGCCGCGTTTAAGGCC	ACAP3	277	35	177	46	430	289
ACAP3_GATTGAGGCCAAACTGGACA	ACAP3	186	14	87	14	259	54
ACAP3_GCTGGTGATCGACTCTGCGG	ACAP3	55	5	250	13	104	52
ACAT1_AGTATTTGCAATGGAGGAGG	ACAT1	147	23	143	20	53	65
ACAT1_CTTGAGATCAAGCAAGAGAC	ACAT1	364	167	397	48	690	439
ACAT1_GCCAGTATTTGCAATGGAGG	ACAT1	91	30	119	490	136	77
ACAT1_TAGTGGCTGGCAGCAAGGAA	ACAT1	544	110	432	241	999	464
ACAT1_TCTTGTGTCTTGCCAGGAAG	ACAT1	517	151	644	176	1698	486
ACAT1_TGACGGCAGATGCAGCGAAG	ACAT1	475	30	844	136	1492	420
ACAT2_CACATCTTCCGGAGCCACAG	ACAT2	547	134	622	38	938	551
ACAT2_CCACAACTCGCAGCAGCCGA	ACAT2	96	60	46	1	58	156
ACAT2_CGACAGCCAGATGCTCCAAG	ACAT2	673	81	589	277	1128	380
ACAT2_CTCCACACCCACTTGGGACC	ACAT2	218	130	263	19	413	304
ACAT2_GCCGCCGAGACGATGACCAC	ACAT2	204	56	183	8	329	146
ACAT2_TCTATGTTGCTCCCATGGCG	ACAT2	353	58	300	36	509	226
ACBD3_AGAGGAAAGGCTTCGACGGG	ACBD3	159	49	164	91	629	134
ACBD3_AGTCCAGCTTGCACAGCAAC	ACBD3	304	104	365	218	1055	476
ACBD3_CCTGGGAAACATGTCTAAAG	ACBD3	367	251	478	1388	1213	538
ACBD3_CGACCGGATCCAGGTGGCGA	ACBD3	105	10	47	101	412	116
ACBD3_GGCAGCATTACAGAAACAAC	ACBD3	244	67	168	3	488	175
ACBD3_TCCGTGATTACAGTGGGCCG	ACBD3	253	47	291	427	316	231
ACBD4_AAGAGCCACTGGACGACGAA	ACBD4	263	59	204	31	147	199
ACBD4_ACAGTCTGGGCAAGATGAGC	ACBD4	313	18	217	52	476	183
ACBD4_CAGCCTCACCGTTCTTGGGC	ACBD4	107	62	158	2	458	147
ACBD4_CGCAGCATCTCTTCATAGGA	ACBD4	495	127	638	52	1076	558
ACBD4_TCAGGGATCACCTGGTACAG	ACBD4	376	49	590	467	721	367
ACBD4_TGGTAGAGTTACTGCCCAGA	ACBD4	160	67	87	15	162	111
ACBD5_ACACCAGGAGACATCTCGAA	ACBD5	517	118	642	356	1070	304
ACBD5_CCGCCGACAGACCTTGGGAC	ACBD5	409	203	609	95	795	377
ACBD5_CTGCAGTCTCATCAGCACGA	ACBD5	627	295	1108	233	1458	980
ACBD5_CTTTCACGCGCCAGTCCGAC	ACBD5	381	166	338	104	1053	516
ACBD5_GAAGATGGCAGGAATAACAG	ACBD5	277	28	285	101	615	117
ACBD5_TCTGCTGTTTGCATTCACCA	ACBD5	521	140	702	216	1015	453
ACBD6_AAACAGCTCGGCCAGGCAAC	ACBD6	200	55	218	71	365	206
ACBD6_CCTGATTCAGGTGGCCAGCA	ACBD6	549	57	506	84	740	389
ACBD6_CTTACCTGAGGATTCCAACC	ACBD6	352	120	406	83	759	511
ACBD6_GCAGCGGCACACAACTGGCA	ACBD6	383	30	430	43	743	318
ACBD6_TTCATCATTCCTGCCCGCGG	ACBD6	193	35	304	226	429	258
ACBD7_TCTAGCATTCCTGGACACGC	ACBD7	526	77	756	307	1088	380
ACCS_CACGGTGCTGTGTGAGGCCG	ACCS	990	69	965	185	1209	516
ACCS_CCAGGTAGACATAGGCCAGC	ACCS	179	28	325	32	239	118
ACCS_GACTTACCCGCCAGGACAGC	ACCS	225	51	209	48	309	212
ACCS_GAGTCAGCGCGACATGCAGA	ACCS	164	76	63	9	118	40
ACCS_GGCTCTTGCAGTAGAAAGAC	ACCS	176	40	158	12	255	202
ACCS_GGGCTACAGGACCTACCACA	ACCS	224	95	119	13	394	210
ACCSL_CGGCCTCTCCTCTGACCAGA	ACCSL	211	40	178	8	155	127
ACCSL_CTAACTTGTCCACAGTGAGC	ACCSL	80	57	144	5	178	160
ACCSL_CTCAACCTTTGCATACAGGC	ACCSL	577	201	499	1106	964	728
ACCSL_GCCTGCGGGAAGAAGTGGCC	ACCSL	49	22	69	5	228	165
ACCSL_TGCCAAGGTTAATGAAACCC	ACCSL	466	87	327	121	657	282
ACCSL_TTCAAGGGATCTATGTAGGG	ACCSL	293	49	264	34	511	366
ACD_CGCAGAGTTCTATCTCCAGG	ACD	113	81	72	2	110	38
ACD_GCATCCGCTGGGTGTAGCCG	ACD	50	4	57	11	92	53
ACD_GGATCCTGCTTGTTGCAGGG	ACD	160	17	158	3	325	132
ACD_GGCTGAAAGCTGCCTGACAC	ACD	221	55	133	21	223	224
ACD_TCAGGTACTACAGGACGCCG	ACD	560	30	222	410	187	185
ACD_TCCCAGGACCGGAGCTACCA	ACD	441	113	272	521	501	324
ACE_CAGGATCTACTCCACCGCCA	ACE	255	120	413	164	348	300
ACE_CCCAGGCTTCACAGACACGG	ACE	456	89	376	130	852	312
ACE_CCTCGTACAGCGGTTTCAGC	ACE	31	3	13	66	0	12
ACE_GAACAGCACCTGTTCGGCGC	ACE	144	52	205	61	655	223
ACE_GCTCAGCCAGGAGTTTGCGG	ACE	156	47	53	15	187	160
ACE_GGGAATCTGCCTCATGGGAA	ACE	110	42	95	34	204	89
ACE2_AATTCCATGCTAACGGACCC	ACE2	186	57	229	25	594	185
ACE2_ATCGGGTGACAGAAGACCAA	ACE2	123	48	158	5	60	209
ACE2_GATGGCTATGACTACAGCCG	ACE2	47	14	39	0	142	48
ACE2_TACCAAGCAAATGAGCAGGG	ACE2	295	144	409	7	368	191
ACE2_TACTGATGCAATGGTGGACC	ACE2	464	82	589	183	1371	300
ACE2_TTACAGCAACAAGGCTGAGA	ACE2	210	166	316	53	345	333
ACER1_CAACTTCCAGTACTCGGAGC	ACER1	284	74	292	6	355	181
ACER1_CAGGCGGATGAACTGGGACC	ACER1	289	97	376	35	524	198
ACER1_CAGTGGCCCGAAGATGAAGA	ACER1	296	58	284	158	563	373
ACER1_CGGACTTTGAGGGTTTCACC	ACER1	201	46	198	12	245	90
ACER1_GGGCTGTTGCTCTGACCAGC	ACER1	188	45	224	2	365	233
ACER1_TGGCGATCTCGTCCAGCAGC	ACER1	320	46	320	52	441	169
ACER2_AGTTCTGGCCCAATGAGAAA	ACER2	283	48	307	414	495	377
ACER2_TATCGCCGAGTTCTACAACA	ACER2	572	85	707	121	833	401
ACER3_AGGAGAACTACTCCGTGACC	ACER3	115	69	191	605	301	200
ACER3_AGGTTGCTCTTCAGGGAGGA	ACER3	320	92	418	160	330	378
ACER3_CTCCTCGCACCAGTCCAGCG	ACER3	579	234	816	481	1185	694
ACER3_TTATCCATGGCTTAGAGGAC	ACER3	610	95	651	487	1538	425
ACHE_AGGAAGTCTCCATCTACCAC	ACHE	144	42	103	45	198	113
ACHE_GAAGCGGTTCCAGAAGGCGC	ACHE	108	12	71	37	491	55
ACHE_GAGGCCGTGTTCACAGCCGC	ACHE	48	17	42	0	60	59
ACHE_GGAAGGCCGAGTTCCACCGC	ACHE	192	8	56	0	139	39
ACHE_GGTAAGTGACCTGGCAGCCG	ACHE	146	37	68	0	41	77
ACHE_TCCCATGGGTGGCTCCGCAA	ACHE	431	75	408	229	603	265
ACIN1_ACGATCATCTAGGGTCAGAC	ACIN1	371	88	476	51	884	315
ACIN1_ATTGGTCTCTCTGGAGAAGG	ACIN1	191	57	164	6	420	268
ACIN1_CCCTGGTCAAGCGGCTCAAA	ACIN1	470	104	586	161	1222	503
ACIN1_CCTTCCTTCTGTTCCAAAGA	ACIN1	354	237	321	58	628	369
ACIN1_GATGATCCATCCTGAGGGAG	ACIN1	100	5	117	42	103	48
ACIN1_GCAACCTCCTGACCAGAAGA	ACIN1	187	46	230	20	178	179
ACLY_CCAAGCACACCCAGTTACCA	ACLY	468	101	327	109	744	450
ACLY_CCGATTCTGGATGGCTGAGG	ACLY	442	30	268	305	687	195
ACLY_CGGGCGGGAGGCATATCCAG	ACLY	296	223	148	39	274	94
ACLY_CGTGGGTGATGTGGACGCCA	ACLY	312	57	222	100	659	244
ACLY_GATCTGGACCATGGTGGCCG	ACLY	241	28	196	7	324	189
ACLY_TTCCACGACGTTTGATCAGC	ACLY	441	128	478	342	801	435
ACMSD_AGAGGTTTGGCTACGGAGGC	ACMSD	213	9	245	237	444	114
ACMSD_AGCTCACAACGGTGCTGGCA	ACMSD	367	170	298	870	701	424
ACMSD_CTGAAAGTGTGTTTCGCACA	ACMSD	447	231	358	402	839	552
ACMSD_CTGCAGAGGTTTGGCTACGG	ACMSD	693	250	558	1217	1262	494
ACMSD_GACACAAACCTACAAGCCAA	ACMSD	58	27	65	2	153	12
ACMSD_TTCCAGCTCACCTAGTGGAA	ACMSD	591	228	381	209	1237	469
ACN9_ACTCGAGAAACGTGCCGCCC	ACN9	78	21	45	18	132	39
ACN9_CTTTCACGTACTGGTCGCCC	ACN9	196	63	143	25	136	284
ACN9_TTTCACGTACTGGTCGCCCA	ACN9	180	74	134	27	140	236
ACO1_ATCACGTACCTGGTGCAAAC	ACO1	904	272	1024	1636	2046	1143
ACO1_CCTGGTTGTACAGGATCCAA	ACO1	111	39	138	5	575	190
ACO1_CTTGCTGTAGTGGACCCAAA	ACO1	351	140	452	116	766	504
ACO1_GCAGCAAAGTCAACCACAGC	ACO1	396	96	377	75	984	393
ACO1_TCCTGCAGGATGACACGAGC	ACO1	313	76	258	56	924	301
ACO1_TGGATGATTCCTGAGCCAGG	ACO1	104	8	78	9	305	121
ACO2_ACGCCTCTTACCTGTCCCAC	ACO2	114	36	81	3	121	104
ACO2_AGACCCATCAGGCCCAGCAC	ACO2	598	69	461	267	686	517
ACO2_CTGAGCAAGACCGGCCGGGA	ACO2	274	135	440	65	1273	488
ACO2_GACTACCTGACGGGCACGGA	ACO2	64	6	21	0	49	21
ACO2_TCACCCACTCGGATGTCCAG	ACO2	289	35	253	86	548	128
ACO2_TGTGGCCATGCAGGATGCGA	ACO2	436	62	353	316	486	235
ACOT11_ACACCAGCGGAGAGGCACGC	ACOT11	321	71	510	64	681	344
ACOT11_CATAGACAAGGCGCATGCGC	ACOT11	179	7	92	42	72	42
ACOT11_CCGGGCCTTCAACTCCAGCA	ACOT11	709	375	949	383	1956	1047
ACOT11_GATCTCTCGGCGGGCCACGA	ACOT11	120	51	100	52	385	162
ACOT11_GGAGCGCAGCCTTACCGGAC	ACOT11	188	21	240	49	553	141
ACOT11_TCCACACGGGTCTTCTCAGC	ACOT11	217	29	240	155	208	111
ACOT12_ATAATCTGGCTGCTGAGAGA	ACOT12	178	34	172	11	455	148
ACOT12_ATCCACTGAGGCTGTAACGC	ACOT12	527	120	687	126	600	558
ACOT12_GCAAGCGAATTCGCCTAGGC	ACOT12	172	12	240	75	141	66
ACOT12_TATGGCGTGGATGGAGACAG	ACOT12	282	13	152	11	211	76
ACOT12_TGGCTCATGACCACCTCGCC	ACOT12	264	20	421	3	478	131
ACOT12_TGTTGAAGTTGGAGTTCGCG	ACOT12	404	141	454	35	927	396
ACOT13_CTTGTTGGTCAGATCCACAG	ACOT13	610	235	681	102	1023	833
ACOT13_GCAATAGGCACTCTCCACGG	ACOT13	261	122	302	11	1071	315
ACOT13_GGCTCTGCTATGCACGGAAA	ACOT13	386	125	417	59	753	455
ACOT13_GGTGATAAAGGCCATGACCA	ACOT13	128	50	138	9	209	90
ACOT13_TGGCTCTGCTATGCACGGAA	ACOT13	417	103	505	44	741	480
ACOT2_CGGGACGCTCGAAGGACAGC	ACOT2	72	21	63	3	71	44
ACOT2_GAGCGTCCCGGCTGTACCAA	ACOT2	120	29	271	139	222	212
ACOT4_CTGACCAACAATGAGCAGGA	ACOT4	597	333	780	169	1500	951
ACOT4_TAAGGAATGCTCTCGTAGGA	ACOT4	518	114	524	594	948	376
ACOT6_AGCTACTGTGTTGGCTACAC	ACOT6	350	139	185	444	524	317
ACOT6_TGGTGATTGTGTTCCTCCAG	ACOT6	348	131	264	51	522	292
ACOT7_CCTGCTCAGCTGGAAAGCCA	ACOT7	334	61	234	35	289	248
ACOT7_GCATTGCAACAGCCAGAACG	ACOT7	814	151	1078	80	2425	545
ACOT7_GGCGCGGAATGAATGAGCCC	ACOT7	45	10	27	190	11	11
ACOT7_GGTGCGCTCGACACGAGCCA	ACOT7	48	17	165	48	35	5
ACOT7_TCCAGTAATGCAGGCTCCAC	ACOT7	314	45	189	24	351	230
ACOT7_TCCTCAGAAAGGAAGTCGAC	ACOT7	90	40	213	128	131	194
ACOT8_CAACCGAATTGCTGCTCAGG	ACOT8	103	16	52	18	70	177
ACOT8_CAAGTGGAGCGGACACGAAC	ACOT8	507	17	265	175	1099	295
ACOT8_CGCATTCATAGAGCATCCAG	ACOT8	302	77	259	198	488	230
ACOT8_CGTGCTCAACCTCGAGCCGC	ACOT8	104	9	86	3	58	60
ACOT8_TCGTGACCAAGACGCTACGG	ACOT8	397	131	620	1062	1720	467
ACOT8_TCTGTGAAGGCCGTGCAACA	ACOT8	1033	198	1358	875	2612	1161
ACOT9_AGAGGAGCTCTTTAGACAAG	ACOT9	365	57	242	10	437	306
ACOT9_CACATTCATGAAGGCAAGCA	ACOT9	629	58	748	173	1416	435
ACOT9_CCCTTGTTCCAGTGAACAAG	ACOT9	241	91	207	148	161	163
ACOT9_GGCAGCCTAGCGCAATGAGG	ACOT9	57	17	95	3	179	88
ACOT9_TAGTAGGAGCATCCACAAAC	ACOT9	650	185	461	368	1408	390
ACOT9_TCTTCCCGACCCAGCTAACA	ACOT9	857	395	1097	673	1561	1148
ACOX1_ACCTCCATTAAATGGTGGCC	ACOX1	98	13	175	11	183	79
ACOX1_AGCGCTTCTTCATGCCCGCC	ACOX1	82	23	166	15	279	190
ACOX1_AGTGGTGCCCTGATTCAGCA	ACOX1	426	60	405	67	637	309
ACOX1_CTAGGACCCTATCCTTACCC	ACOX1	309	153	275	16	435	389
ACOX1_GCTGGTCGTCGCCATGAACC	ACOX1	452	55	290	28	513	459
ACOX1_TGACAGCCACCTCATAACGC	ACOX1	838	25	1157	59	2245	467
ACOX2_ACTGCCACCAAATGGTGGCC	ACOX2	44	10	38	44	75	89
ACOX2_ATCTGCTCAGGAGCCAGGCG	ACOX2	77	35	128	1	80	73
ACOX2_CCCAATGACACTCGGTGCAC	ACOX2	473	108	585	63	1148	258
ACOX2_CGTGAGAGCCCTCAGGAGCC	ACOX2	498	82	341	34	1052	317
ACOX2_GCGGATGACCGAGTAGCGCA	ACOX2	118	17	181	451	364	104
ACOX2_TTATAAGGCTGCCATGCGGA	ACOX2	246	191	223	72	482	366
ACOX3_ATGGCATCCACTGTGGAAGG	ACOX3	494	114	697	171	825	397
ACOX3_CAAGACAGCCACTCACGCGG	ACOX3	198	66	225	45	655	444
ACOX3_CGGTTCAGAAGGCTCTGGCG	ACOX3	313	134	296	35	752	376
ACOX3_GAGAAGAGTCATACATGCCC	ACOX3	51	8	8	1	0	9
ACOX3_GCCAACCATCACTCCAGGCA	ACOX3	454	232	448	2059	698	477
ACOX3_TGGCCTTGGTATTACTGCCG	ACOX3	565	117	440	56	471	321
ACOXL_AAGCCACAGCTAATCTCGAA	ACOXL	377	284	288	353	535	460
ACOXL_GGCCATGGGAGCAACGCGAG	ACOXL	166	52	325	1188	134	82
ACOXL_TAGCCATTCGCTATAGCCAC	ACOXL	353	76	200	17	503	320
ACOXL_TCAGAGAGTGAAGTTTGCCA	ACOXL	273	47	333	11	461	243
ACOXL_TGACAAGGTTCGGATACCCA	ACOXL	274	82	372	103	652	233
ACOXL_TGGCCCTGACCTTCGTCAGC	ACOXL	499	51	320	267	1023	419
ACP1_TGCTGTTTCTGACTGGAACG	ACP1	607	107	726	130	982	716
ACP1_TTTCTGACTGGAACGTGGGC	ACP1	120	5	106	3	170	89
ACP2_AGCCGTGATAGCGCTGCCGC	ACP2	113	21	95	6	267	151
ACP2_CATGAGTGCTGAGGCCAACC	ACP2	335	57	591	21	1178	234
ACP2_CCACCAGGTTCACGCCGAGA	ACP2	432	127	505	174	683	341
ACP2_CCTGCTGGTAGATTCCGAAG	ACP2	302	85	468	23	442	287
ACP2_GACATGGTGGCCAACGAGAC	ACP2	265	27	224	184	818	130
ACP2_TTCTCTCAGCTGTACCGCCA	ACP2	383	124	316	32	536	186
ACP5_AGCCAGGGAGGGTAGCAACA	ACP5	421	129	298	126	504	264
ACP5_AGGGCACTTTGCGAAGGGAG	ACP5	176	35	140	111	413	101
ACP5_ATTCCACACGGCCCGGGAAA	ACP5	297	186	246	102	749	497
ACP5_GCTCCCTTCGCAAAGTGCCC	ACP5	97	28	70	15	71	49
ACP5_TCTTTAAGACCAGGCTGCCG	ACP5	248	164	215	29	775	385
ACP5_TGAAGTGCAGGCGGTAGAAA	ACP5	1273	182	1106	135	2339	698
ACP6_ACGAACCTTCTTTCTGACAC	ACP6	482	184	542	151	1085	867
ACP6_AGCGAGGTCAGGACGCCCAC	ACP6	103	34	238	11	179	119
ACP6_ATCCTTGTACATACTGCCCA	ACP6	161	22	57	193	55	60
ACP6_GCAGCTCTATTACCACGGGA	ACP6	160	13	155	131	476	142
ACP6_TGGCGTACTGCCTGCACCAG	ACP6	1040	251	727	144	919	782
ACP6_TTGTGCAGCTCTATTACCAC	ACP6	455	301	473	161	561	464
ACPL2_CAAAGGCCAGCAGCGCAGCC	ACPL2	169	40	230	425	197	140
ACPL2_CATTCTTAGGAGTCGACACC	ACPL2	273	20	207	35	201	111
ACPL2_CCATTCTTAGGAGTCGACAC	ACPL2	289	15	235	39	186	161
ACPL2_CTGCAGACCAATCATTGGGC	ACPL2	241	39	252	102	393	306
ACPL2_GGCTGCAAACCTTGGGAACC	ACPL2	321	72	283	1162	849	228
ACPL2_TGTTCATTCGCCACGGAGAC	ACPL2	484	132	496	297	1191	580
ACPP_AAAGAGGAACTGTGTGCACC	ACPP	183	52	135	27	139	163
ACPP_ACTTTCAGGATTACATGGCC	ACPP	172	80	248	2	320	277
ACPP_AGACCGAAGTGTACTAGCCA	ACPP	622	85	700	367	1051	469
ACPP_GAATTCCATAGAGGGACAGG	ACPP	60	6	42	2	2	21
ACPP_TACTGTGAGTGGCCTACAGA	ACPP	427	49	559	68	878	261
ACPP_TACTTTCAGGTGTTTCGGCA	ACPP	294	74	272	48	607	276
ACPT_AGATCTGGGCAAGAGTCCGC	ACPT	133	2	172	13	677	104
ACPT_CGTAGCGGCTCCTCAGGAAG	ACPT	146	36	101	70	158	219
ACPT_GAGGCCGATCCCGGTGCACA	ACPT	97	19	174	563	217	243
ACPT_GGTATTCCGCCATGGCGACC	ACPT	132	13	75	66	357	54
ACPT_TGGTTGGAGAGCCACTGCGC	ACPT	201	39	164	15	159	152
ACPT_TGTGTCCATCATAGAGGCCC	ACPT	181	23	112	4	385	123
ACR_AATGAAGCGCCCACACGAAA	ACR	217	62	156	144	276	178
ACR_AGCGCCCACACGAAATGGGA	ACR	146	62	60	253	130	71
ACR_GGCGTTATCTTTAGCAACCA	ACR	352	89	212	195	295	309
ACR_TCTTCACGTACAACAGCCAC	ACR	304	91	201	10	134	158
ACR_TGTCCGCATCGTCGGCGGGA	ACR	319	63	213	26	100	123
ACR_TTGCCTGAACCGTAACCCAC	ACR	257	74	314	14	99	287
ACRBP_AGACTCTACTTCTCGTACCC	ACRBP	190	40	113	7	501	157
ACRBP_AGAGGGTCTCACCTGTGAAG	ACRBP	354	76	369	112	921	363
ACRBP_AGCAACGGTAGTGAGTGAAC	ACRBP	143	30	122	22	203	89
ACRBP_CGAATAGCACAGCACCAGCA	ACRBP	798	200	917	179	2021	706
ACRBP_CGTATTCGGTAGGAGAGAGA	ACRBP	228	46	425	34	750	247
ACRBP_TAGACATGTGTCGCCGCCCA	ACRBP	361	118	259	291	288	257
ACRC_ATCTGATGATGCTGGTGAGC	ACRC	264	73	358	223	732	295
ACRC_ATGATTCTCATGGTGACGCA	ACRC	210	64	300	32	285	190
ACRC_CAGAGAAACTACGCATAGGC	ACRC	229	135	320	36	625	245
ACRC_CCTCCTCCGGCTCTTGCAAG	ACRC	190	59	125	68	149	169
ACRC_GGTAAAGGACATAAGAAGCG	ACRC	97	43	62	10	181	68
ACRC_TCATCTGTGCCAAATGCAAG	ACRC	734	101	631	124	1244	545
ACRV1_TATCTGCTTGGATCTGCCAG	ACRV1	96	12	73	970	202	53
ACSBG1_AGAACCTCCTCCAAACAAGA	ACSBG1	139	52	111	33	303	240
ACSBG1_CTGTGGACGACTCGGGCCGA	ACSBG1	178	66	260	50	229	188
ACSBG1_GGTCGACACGCAGAAGCAGC	ACSBG1	56	21	25	129	186	80
ACSBG1_TCCTTACGCAGTCCTCAGGA	ACSBG1	356	99	324	138	669	321
ACSBG1_TGGATACGGCTGCCCACACG	ACSBG1	644	164	885	123	917	520
ACSBG1_TTCAGGGACTCTTTGGAGAG	ACSBG1	582	273	486	480	1515	541
ACSBG2_AAGTATCCCTGACACCCAAC	ACSBG2	211	75	146	56	513	269
ACSBG2_AGGCATCAATGCTGTGAACC	ACSBG2	556	226	906	284	1408	717
ACSBG2_ATGACCTTACCCGGCTAGGA	ACSBG2	141	133	60	3	106	258
ACSBG2_CCAGCCCTCGCATCCAAGAA	ACSBG2	733	108	889	591	2049	807
ACSBG2_TACTCCCGTGAGCTACCGCA	ACSBG2	278	62	377	24	721	256
ACSBG2_TATGCTGTTCCAGCAGAACA	ACSBG2	189	43	138	468	222	91
ACSF2_AACGTAGCTGAGGCCTCCGA	ACSF2	176	48	99	0	202	72
ACSF2_AACTCCGAGAGAGGGCGGCC	ACSF2	99	14	36	1	43	74
ACSF2_AGGCTGGGTTCACAGACACC	ACSF2	377	101	450	132	396	184
ACSF2_CCTCTGCAAAGGTGACCGGC	ACSF2	266	109	328	37	367	258
ACSF2_TCTGCCCTACCGAGGTGAAC	ACSF2	489	190	673	459	1190	637
ACSF2_TGACAATGTTGTAGTGGGAG	ACSF2	638	49	854	672	1415	258
ACSF3_AGAAATCCTGGGCGTGCGGC	ACSF3	424	25	248	173	442	160
ACSF3_CACGCAGAGGGAGACGAGAG	ACSF3	462	115	462	306	791	346
ACSF3_CCAGTATTCTCGAAACACGG	ACSF3	382	108	322	61	911	344
ACSF3_CCTCTACAGGAAGCATCCCG	ACSF3	138	38	48	53	0	79
ACSF3_CGTTGACCACACCATGGACG	ACSF3	827	443	908	866	2392	805
ACSF3_TGGCATGACCGAGATCGGCA	ACSF3	472	119	330	63	1130	325
ACSL1_AACTGGTGGAACGAGGCCAG	ACSL1	180	19	119	20	221	114
ACSL1_AGCCAACAGACGGAAGCCCA	ACSL1	124	84	79	59	315	78
ACSL1_CAAGAGCCATCGCTTCAGCG	ACSL1	144	16	179	8	542	109
ACSL1_CGACTCTGGGAAAGTTACAG	ACSL1	498	23	511	72	1538	324
ACSL1_GGGTCTCGTGGCGTACCAGA	ACSL1	123	25	192	84	235	164
ACSL1_GGTTTCCGAGAGCCTAAACA	ACSL1	194	91	171	15	267	183
ACSL3_AATGGCTGGACCTCCTAGAG	ACSL3	170	46	74	11	234	161
ACSL3_AGCCCGTATCCCTGACCAAC	ACSL3	356	43	307	49	490	369
ACSL3_AGCTATCATCCACTCGGCCC	ACSL3	254	32	134	6	236	103
ACSL3_ATGTACACAAGTGGATCCAC	ACSL3	83	72	60	24	238	64
ACSL3_CAACAGTGATGATGTGCCGC	ACSL3	230	28	161	12	734	23
ACSL3_TTTACTTACCTGTCGCACAG	ACSL3	426	295	287	84	513	521
ACSL4_AAGCCCACTTCAGACAAACC	ACSL4	506	247	401	112	847	541
ACSL4_TAGACCAACGCCTTCAGACA	ACSL4	524	262	628	857	945	555
ACSL4_TCCGCTTACACTCTCTGACC	ACSL4	434	93	221	25	645	371
ACSL4_TCTGTAAACATCCATCGGGA	ACSL4	61	34	45	2	326	47
ACSL4_TGCAATCATCCATTCGGCCC	ACSL4	409	66	459	43	1224	219
ACSL4_TTCTGCTGCCCAATTGGCCA	ACSL4	544	91	671	364	1254	454
ACSL5_AGCGTCATCTGCTTCACCAG	ACSL5	522	98	329	94	417	280
ACSL5_CTTTGCTCAGAATAGGCCAG	ACSL5	174	54	149	149	554	208
ACSL5_GCTTCAGGTCATCATCAAAG	ACSL5	474	63	412	15	1099	306
ACSL5_TACGATGGCTTCTGGTCCCA	ACSL5	214	6	134	14	97	24
ACSL5_TCGTGGTTCCTCCAGAGACA	ACSL5	413	118	433	56	648	339
ACSL5_TCTTAGGGAGGAGCACGGAA	ACSL5	434	69	205	19	441	152
ACSL6_ATGTACCAGGTGTTCCGCCG	ACSL6	618	192	522	539	1268	871
ACSL6_CCTCCTGGTAGGACAGCCAC	ACSL6	160	56	52	1	85	129
ACSL6_CTTACCTACGAATAGCCAGA	ACSL6	84	27	138	11	327	174
ACSL6_CTTCTTCTGACTGCATCAGG	ACSL6	81	70	122	4	318	73
ACSL6_GGTCCCGCTCTATGACACCC	ACSL6	15	17	28	1	88	32
ACSL6_TCTTTCAGGGCTTCTTCGAA	ACSL6	221	92	239	11	385	383
ACSM1_ACAGACCTGTGGCCTACAAC	ACSM1	444	61	407	148	710	430
ACSM1_AGGGTTGTAAGGCCAACCCA	ACSM1	182	32	174	10	612	73
ACSM1_CATAGTTCTCGTAGAGCAGA	ACSM1	131	48	210	40	343	55
ACSM1_CTGATCACAGCCGTGAAGGG	ACSM1	244	134	292	1876	916	341
ACSM1_GAATGACTATGAAGTACCGG	ACSM1	60	14	87	25	48	33
ACSM1_TCCTGAGTCCGACAGGCACC	ACSM1	173	35	229	119	144	245
ACSM2A_CTTAGATGTCTCACTGCGCA	ACSM2A	366	106	461	8	879	345
ACSM2A_TTAGATGTCTCACTGCGCAC	ACSM2A	370	102	399	10	824	362
ACSM2B_ACAGAACTGCCTCGCTGGAG	ACSM2B	135	38	122	9	161	136
ACSM2B_CCTAGACGCCTCACTGCGCA	ACSM2B	429	44	340	419	679	340
ACSM2B_CTAGACGCCTCACTGCGCAC	ACSM2B	460	50	363	402	706	330
ACSM3_AATGTGGCCTGTCTGCGAAC	ACSM3	338	126	433	81	497	327
ACSM3_ATCTCCTCTTTGTAGGGAAC	ACSM3	257	47	258	51	151	298
ACSM3_GGAATACCTCAGATACGGGC	ACSM3	171	5	32	48	144	21
ACSM3_GGTAATTCTGATTCTGCCCA	ACSM3	49	25	30	0	92	96
ACSM3_TGATGCTAGCTCGTGTCACC	ACSM3	244	6	178	21	217	111
ACSM3_TGTCAAATCTAGCCAGAACC	ACSM3	502	193	723	65	1769	709
ACSM4_ACACAGTGGGAGGACTGCAC	ACSM4	304	44	175	2408	252	217
ACSM4_ATCTGGCTCACCAAGCCACC	ACSM4	137	65	175	525	254	226
ACSM4_ATGTGTCCCTGGTCAGACAG	ACSM4	440	112	326	81	568	488
ACSM4_CACGAGCATCCGGTACACAG	ACSM4	559	103	634	443	1297	473
ACSM4_GAGTCAGAGGCGTCCAAAGC	ACSM4	330	81	314	207	474	312
ACSM4_TCCAGATCAAATCCGCGGAG	ACSM4	286	50	344	41	696	228
ACSM5_AGTGTGGCTTGCATGCGGAC	ACSM5	238	26	241	21	892	219
ACSM5_CCGAGTGGGTCTGATACGGA	ACSM5	531	30	390	43	940	131
ACSM5_TCTGTCAGCTGAGTCACACC	ACSM5	594	78	522	622	1960	364
ACSM5_TGGTAAAGTAGATGGCCAGC	ACSM5	455	255	502	59	940	397
ACSM5_TGTGCCATTGACCCACCAGA	ACSM5	319	19	202	14	574	131
ACSS1_ATCATTGATCCTCCCAGCCA	ACSS1	492	45	536	52	1123	243
ACSS1_ATCTGGGAGCGCGATGAGCC	ACSS1	270	57	501	50	881	249
ACSS1_CACCAGGACATGCTGCACGG	ACSS1	574	159	629	618	867	626
ACSS1_GCCACACGGCATCTGCAACC	ACSS1	250	113	366	320	608	356
ACSS1_TGGGACTGCGACTTCAGCAC	ACSS1	579	194	649	1109	1298	594
ACSS1_TTCCTCCACTTCGCACCGCA	ACSS1	539	204	662	255	895	746
ACSS2_AATGCGGGCACATGCCAGCA	ACSS2	213	89	177	18	476	202
ACSS2_AGCGCTACCGCGAGCTGCAC	ACSS2	243	45	157	37	137	188
ACSS2_CAAAGATGCCTTCTACAGGG	ACSS2	208	53	126	126	116	118
ACSS2_CTACGTCACCTATGGGCCAC	ACSS2	566	91	409	219	1162	443
ACSS2_GCCCGAGTGGTGTGATGCCG	ACSS2	195	25	294	78	210	57
ACSS2_TTGTACCGAAGGAATGGGCC	ACSS2	590	186	707	191	704	463
ACSS3_AGATCAGCTGGTACAAGCCC	ACSS3	307	47	400	80	503	164
ACSS3_AGTGGGTGTTCTGAAAGAAC	ACSS3	137	44	115	66	61	124
ACSS3_ATACGGACTTCAACCCGGAG	ACSS3	79	44	85	4	176	87
ACSS3_GCATCATTTGGCATTGAACC	ACSS3	621	143	644	29	1066	533
ACSS3_GGGCAGCTTCTGACTTAGGC	ACSS3	303	121	296	238	739	600
ACSS3_TATCCTTGCACATGCCAACA	ACSS3	628	19	479	22	958	221
ACTA1_CACCAAGCAGGAGTACGACG	ACTA1	761	214	604	446	1391	808
ACTA1_CCGCGCACCTGTGGTCACGA	ACTA1	884	289	925	418	1957	870
ACTA1_GCCAACAACGTCATGTCGGG	ACTA1	374	125	515	307	699	442
ACTA1_GGTGAAAGCCGGCTTCGCCG	ACTA1	39	40	39	10	230	97
ACTA1_TGGTGAAAGCCGGCTTCGCC	ACTA1	54	44	50	14	208	102
ACTA1_TGTCCCTCTACGCCTCCGGC	ACTA1	66	16	36	2	130	68
ACTA2_AACAGGAATACGATGAAGCC	ACTA2	209	122	130	2	222	167
ACTA2_CCTACCAGTTGTGCGTCCAG	ACTA2	162	53	98	4	87	64
ACTA2_GCGGAAACGTTCATTTCCGA	ACTA2	275	79	303	35	239	331
ACTA2_GCTAACAATGTCCTATCAGG	ACTA2	209	68	152	7	264	130
ACTA2_GGCCTCACCAGTAGTAACGA	ACTA2	217	31	125	4	270	148
ACTA2_TGTTGCCTACCGATGAAGGA	ACTA2	692	194	1199	3052	2289	891
ACTB_GCCGCGCTCGTCGTCGACAA	ACTB	495	79	1141	411	1163	972
ACTBL2_ATAGGGCGTCCTCGACACCA	ACTBL2	235	43	223	137	273	184
ACTBL2_CTATGAACTTCCTGATGGGC	ACTBL2	419	168	304	411	911	236
ACTBL2_GGAGGGAGCACCATGTACCC	ACTBL2	102	3	47	3	131	24
ACTBL2_GGTGCTCCCTCCAGATAACA	ACTBL2	230	36	177	68	243	235
ACTBL2_TCGGAAGCGTTCATTCCCAA	ACTBL2	171	128	198	11	279	135
ACTBL2_TTCTACGCCTGGATCTGGCA	ACTBL2	212	94	215	20	712	199
ACTC1_ACACTCACCAGTGGTGACAA	ACTC1	376	51	475	212	393	520
ACTC1_AGTTTACCTGGTGCCGCGGG	ACTC1	150	41	175	119	18	161
ACTC1_CTACAACTCACCAATGAAGG	ACTC1	751	398	743	373	1066	1021
ACTC1_GGGAAGTTTACCTGGTGCCG	ACTC1	88	45	124	1	184	169
ACTC1_TGCCAAGATGTGTGACGACG	ACTC1	758	217	1171	153	1940	719
ACTG1_CAACACCTACCCAGGAAGGA	ACTG1	260	61	689	581	856	707
ACTG2_ACTCCTAGTGGCTCAAAGCC	ACTG2	205	42	142	17	603	151
ACTG2_AGTCCAGGCGCATGATGGCA	ACTG2	314	88	368	149	564	393
ACTG2_CCTAAATCCCAAGGCCAACA	ACTG2	494	175	516	4185	436	618
ACTG2_CGCACAATTTCTCTCTCAGC	ACTG2	316	111	537	27	809	464
ACTG2_CTCACCTGTCGTGCGGCCAG	ACTG2	458	128	440	61	833	295
ACTG2_GGCAGCCTAGGTTGGAGAAA	ACTG2	243	31	157	250	559	197
ACTL10_CCCGAACCCATCTTCCAGCC	ACTL10	255	87	336	27	882	328
ACTL10_GACACCGTGGTGCTAGCCGG	ACTL10	82	16	40	3	6	72
ACTL10_GCCTGCCACGTTCAGTCGGA	ACTL10	96	12	177	6	79	133
ACTL10_GGCCACCTTCCGACTGAACG	ACTL10	288	126	316	163	594	443
ACTL10_TGCCACGTTCAGTCGGAAGG	ACTL10	737	94	498	858	1238	276
ACTL6A_AGGACATAGCCATCGTGGAC	ACTL6A	278	132	107	30	390	197
ACTL6A_GAGCGGCTAAAGATTCCAGA	ACTL6A	77	26	3	1	0	2
ACTL6A_GATGGCTATGTCCTTCAACA	ACTL6A	269	25	77	0	30	44
ACTL6A_GGATCCTATACTGTGAGAGC	ACTL6A	82	6	0	2	49	19
ACTL6A_GGCGATAAAGGCAAACAAGG	ACTL6A	255	73	147	1	139	108
ACTL6A_TAATGCTCTGCGTGTTCCGA	ACTL6A	55	7	125	1	23	81
ACTL6B_AAGCACTCCCAGTCCTCGAC	ACTL6B	150	104	198	62	187	229
ACTL6B_AGCCGTCTTGCATAAGAAGA	ACTL6B	493	78	632	57	383	469
ACTL6B_ATGCCAGCTTTGCAAACGGG	ACTL6B	210	58	282	43	305	187
ACTL6B_GCACGTGCCTCGGGATGGAG	ACTL6B	270	6	308	4	487	134
ACTL6B_GCGCAGCGGGCACTATGAGC	ACTL6B	216	91	152	12	302	170
ACTL6B_TCAGTCCGCGCTGGGTACGC	ACTL6B	619	44	1014	199	1579	611
ACTL7A_AGTGTGACATCGCCCTCAAA	ACTL7A	415	97	386	617	421	424
ACTL7A_GCTTTGAGTACGAGGAACAC	ACTL7A	133	43	217	51	169	102
ACTL7A_GGACCACGTAGGACACGCCA	ACTL7A	339	91	145	73	375	236
ACTL7A_GGGAACATCCTGCTCTGCGG	ACTL7A	48	59	46	19	33	74
ACTL7A_TAAGGGATGGCCCGGCGAAG	ACTL7A	432	48	221	92	913	134
ACTL7B_ACTTGCAGTACTGGGAGCCC	ACTL7B	200	48	112	12	172	62
ACTL7B_ATGCAGCTGCTCAATGAGGC	ACTL7B	251	89	421	59	544	334
ACTL7B_CAAGGCGGTCATCATCGACC	ACTL7B	193	6	112	26	242	139
ACTL7B_CCAGGACACGGGCTTCAAGG	ACTL7B	363	138	246	75	373	184
ACTL7B_CTGGTGAACCCGCTGAAGCA	ACTL7B	1146	652	1409	935	2844	1536
ACTL8_AGCATCTTCTTTCGGTCCGC	ACTL8	118	8	270	4	90	138
ACTL8_CAACCACCACTCCGGTCAGG	ACTL8	89	86	187	10	277	197
ACTL8_CGCGTGCAGCCTTTCCACCA	ACTL8	605	91	513	181	734	507
ACTL8_GATGGCAAATGTCGATGCCC	ACTL8	0	3	45	5	181	13
ACTL8_GGCCGCATCCTCAACTGGGA	ACTL8	187	62	57	130	194	113
ACTL8_TGAGATGTTCTTTAGCCCGC	ACTL8	231	36	181	1	453	175
ACTL9_CCGGAAGCGACCCTCGAAGC	ACTL9	313	128	336	266	743	320
ACTL9_CTCCGACTTCCAGAAGGAGC	ACTL9	36	63	85	19	281	129
ACTL9_GACAGGCTGCCACCAAAGAC	ACTL9	223	63	261	8	438	191
ACTL9_GCCATGGTGGAGAGGCCGAC	ACTL9	51	6	90	9	203	34
ACTL9_GGAGGTCGTGCTCCAGCAGG	ACTL9	154	6	6	44	125	22
ACTL9_TACCGCAAATGCTACTGACC	ACTL9	144	95	275	16	615	232
ACTN1_ATAGAGACTTCAGCCAAGGA	ACTN1	178	49	101	3	216	99
ACTN1_CATCGTTGGAACTGCCCGAC	ACTN1	199	16	189	6	404	80
ACTN1_CGATTACATGCAGCCAGAAG	ACTN1	770	155	559	70	1358	520
ACTN1_CGTAGTCAATCAGCTCGGGC	ACTN1	366	31	277	42	483	142
ACTN1_CTGCCCAGACATTCACGGCA	ACTN1	270	149	210	18	789	173
ACTN1_CTGGTGTCCATCGGAGCCGA	ACTN1	324	45	86	56	370	147
ACTN2_AACTCCCACCTAAGGAAAGC	ACTN2	257	73	131	32	1106	294
ACTN2_AAGGCTGCCCAAACCTGACC	ACTN2	69	23	34	1	170	54
ACTN2_CTTCTCGACGGCTGTGAAGC	ACTN2	239	98	284	34	338	243
ACTN2_GAGTCCGGTTCTCCAGCCAG	ACTN2	28	13	32	108	180	29
ACTN2_TCTCAGCGATTTCCATGGCC	ACTN2	228	30	256	95	214	195
ACTN2_TGAGTACATGATCCAGGAGG	ACTN2	486	32	487	203	633	208
ACTN3_ATCGAGGAAGATTTCCGCAA	ACTN3	151	84	13	80	71	84
ACTN3_CACCAGCGAGGTGCTGGAAG	ACTN3	112	29	116	8	431	123
ACTN3_CGAGTACATGGAACAGGAGG	ACTN3	247	21	205	2	204	85
ACTN3_CGTAGTCGATGAGGTCAGGG	ACTN3	580	28	841	111	1135	221
ACTN3_CTTCTACCATGCCTTTGCCG	ACTN3	490	250	250	164	537	274
ACTN3_GGCAGTGTTCAGGTTTCCGA	ACTN3	90	29	144	71	433	211
ACTN4_AAGGAGCCCTTCCTTGGCCG	ACTN4	141	28	80	6	227	97
ACTN4_AGCGGTTACCTAAGCCGGAG	ACTN4	172	64	143	9	384	64
ACTN4_CATGGGCGACTACATGGCCC	ACTN4	114	40	134	140	185	56
ACTN4_CGGCAACGCAAAGATGACCC	ACTN4	336	129	213	9	567	237
ACTN4_TCAGCTCTGGTCTGTGCCGG	ACTN4	263	5	494	289	514	174
ACTN4_TTGATGAGGACTTCCGAGAC	ACTN4	657	152	644	149	1598	418
ACTR10_AACAGTGTCCGATAGACACC	ACTR10	49	1	7	2	0	4
ACTR10_ACTACCATGCCGCTCTACGA	ACTR10	83	42	12	67	2	24
ACTR10_CAGGCCCTCGTAGAGCGGCA	ACTR10	91	14	14	2	87	37
ACTR10_CATGCCGCTCTACGAGGGCC	ACTR10	73	35	65	3	88	31
ACTR10_GACGGCGGTCGTGATCGACC	ACTR10	56	2	3	0	0	0
ACTR1A_ACGCTACAGGCAGGACCACA	ACTR1A	574	140	251	88	533	207
ACTR1A_AGCTACTCACCCAATCCACG	ACTR1A	325	130	70	20	512	204
ACTR1A_CGCTACAGGCAGGACCACAG	ACTR1A	565	110	216	101	525	173
ACTR1A_GCTTTCAATCCGCTATCCCA	ACTR1A	94	40	18	2	122	53
ACTR1A_TGCGCATCGACATCGCGGGC	ACTR1A	396	48	350	32	736	270
ACTR1B_AGGAACGGCTGTACTCCACA	ACTR1B	203	101	216	8	637	272
ACTR1B_CCGCCACACCTCCTCCGAGA	ACTR1B	456	209	353	46	740	588
ACTR1B_CGACTCCTGCTGCGCAAGGA	ACTR1B	131	12	166	57	252	116
ACTR1B_CGCTCAACCCGAGTAAGAAC	ACTR1B	741	282	672	518	1636	853
ACTR1B_GCCAACATCGTGCTCTCAGG	ACTR1B	114	42	89	16	115	105
ACTR1B_TCCGTCCTAACAGTGTCGGG	ACTR1B	285	72	171	253	444	155
ACTR3_TAATAGTGGCCAATCCGCCA	ACTR3	154	17	52	7	61	15
ACTR3B_ACTTACAGTCGAGGCCAGCA	ACTR3B	264	61	293	49	387	309
ACTR3B_AGGACATGACTCCAAAGACG	ACTR3B	571	321	613	322	1213	520
ACTR3B_CTAGGACATGACTCCAAAGA	ACTR3B	271	129	252	326	581	294
ACTR3B_GCATGTGATGCGTGACCACC	ACTR3B	187	25	238	132	783	201
ACTR3B_TAGAATGTCGTACTCTCAGG	ACTR3B	157	22	131	13	265	25
ACTR3B_TCAGCGAGGAGCTCAGCGGC	ACTR3B	242	22	330	466	384	151
ACTR5_ACTTCTAGAGGATGGCCAGA	ACTR5	86	15	95	18	84	27
ACTR5_AGGAGCTCAATGCCCGGCGG	ACTR5	136	46	134	2	373	106
ACTR5_CTCATAGGAGAAGAACAGGC	ACTR5	111	68	193	9	387	135
ACTR5_CTCCTCCAGCTGAAGTACCC	ACTR5	548	181	472	112	514	408
ACTR5_TACCGCTGGTGCTGGACAAC	ACTR5	654	74	656	369	1475	314
ACTR5_TGAGTGCTACGGGATTCCCA	ACTR5	151	2	78	2	51	20
ACTR6_AATGCTTGGGAGGGCTGCAC	ACTR6	182	17	91	73	148	119
ACTR6_ACGGTTATGAATGCTTGGGA	ACTR6	446	98	326	26	341	293
ACTR6_ATTACTTATGCCTGGGAAGG	ACTR6	144	39	53	4	122	98
ACTR6_CCTATTACTTATGCCTGGGA	ACTR6	144	54	89	1	75	65
ACTR6_GATCCCTAAATCCTGGGAAA	ACTR6	132	134	104	11	170	160
ACTR8_CCCGAAGACACAAACAACAA	ACTR8	368	273	223	121	342	328
ACTR8_CCGTATCACCCTTCTCAGCC	ACTR8	465	125	336	49	473	234
ACTR8_CGAAACTGGTAAAGCAGGGC	ACTR8	236	51	371	10	340	186
ACTR8_GGCCGGCAACGATTCCGAGG	ACTR8	208	23	71	1	195	117
ACTR8_GGCCTTGTATGTTAATCCAC	ACTR8	138	27	67	3	179	52
ACTR8_TACTGGCTAATGCAGCGAGC	ACTR8	268	62	233	66	446	388
ACTRT1_AAAGAGCTACGCAAGAGCCG	ACTRT1	170	30	215	188	524	180
ACTRT1_AGCGTGGACTGGTAACAGGA	ACTRT1	375	45	391	76	1371	399
ACTRT1_AGTTAAACCCGCTAGCAAAG	ACTRT1	252	235	357	56	862	328
ACTRT1_CCAAGACGGAGCTGATGACA	ACTRT1	825	172	687	347	1349	543
ACTRT1_GGTTCAGGACTCTGCAAAGC	ACTRT1	197	103	288	100	405	251
ACTRT2_CACTACCCTGTTCCACGGGC	ACTRT2	183	45	191	164	306	176
ACTRT2_CGCCTAGCTCCCACTCAAAG	ACTRT2	1063	390	1580	594	2966	1679
ACTRT2_GAGACCATATTCGAGAGCCC	ACTRT2	32	13	39	0	85	39
ACTRT2_GATCAGGCCACGCTCGAAAG	ACTRT2	236	22	220	20	333	127
ACTRT2_TCGAGCGTGGCCTGATCACA	ACTRT2	531	76	597	89	760	240
ACTRT3_ACTAACCGCTTGTCTAAACC	ACTRT3	411	148	420	277	879	396
ACTRT3_CGCAGAGTTCTAGCCCGCCC	ACTRT3	186	43	295	27	20	205
ACTRT3_CGGCTCGGGAATGATCAAGG	ACTRT3	352	134	344	77	704	412
ACTRT3_CTAACCGCTTGTCTAAACCA	ACTRT3	435	141	424	253	913	376
ACTRT3_GCCTCAAGGTTCATATGACA	ACTRT3	356	96	213	32	232	274
ACTRT3_TGGGCGACCAAGCTCAGGAC	ACTRT3	622	242	368	1603	1116	316
ACVR1_AGCAGCCTTTCTGGTAGACG	ACVR1	251	36	194	134	153	194
ACVR1_AGTGCTGTGAGTCTTGCGGA	ACVR1	160	25	92	4	793	95
ACVR1_CCATGACTTCTCATCACGGG	ACVR1	342	73	326	12	806	235
ACVR1_GAAATTCTGTGTTCCAGGGA	ACVR1	197	12	248	41	676	117
ACVR1_GGCCAAACATACCCAACAGA	ACVR1	125	118	148	21	98	162
ACVR1_TATCTTCTTCCTTTCAGGCC	ACVR1	216	16	260	47	387	107
ACVR1B_CTATCACAACCGCCAGAGAC	ACVR1B	607	348	697	262	1817	969
ACVR1B_GCTCATTCCTCACATTGCCA	ACVR1B	171	66	158	17	270	165
ACVR1B_TCTCACACGTGTAGTTGGCC	ACVR1B	179	59	115	54	299	246
ACVR1B_TCTCTGCAGATAATGGCACC	ACVR1B	116	32	122	5	178	126
ACVR1B_TGCCATAGCAGACCTGGGCC	ACVR1B	156	47	378	281	533	279
ACVR1B_TGGTTCGGGCCACTGTGCGC	ACVR1B	348	87	448	548	452	436
ACVR1C_ATAACACTGCACCTTCCAAC	ACVR1C	180	122	298	4	682	298
ACVR1C_ATCCTAAAGTGGGAACCAAG	ACVR1C	205	130	251	82	326	206
ACVR1C_CGTGGCTGGAATGATCAAGC	ACVR1C	373	65	322	57	526	365
ACVR1C_CTGACAGTATGGGCATGCCA	ACVR1C	238	82	187	60	546	210
ACVR1C_GCATCAGTCATGCTAACCAA	ACVR1C	328	97	323	4	571	329
ACVR1C_TGGTTTACTGGGAAATAGCC	ACVR1C	264	57	305	717	330	181
ACVR2A_AGCAGGATGTTGTAATAGGG	ACVR2A	239	35	272	45	435	132
ACVR2A_ATATGCCAATCCTCTAGCCA	ACVR2A	254	100	433	558	1017	374
ACVR2A_CCGGAGGTACATGGCTCCAG	ACVR2A	205	54	151	6	866	155
ACVR2A_CCTGCACCTACCTGAAGAAC	ACVR2A	704	256	906	479	907	1094
ACVR2A_GGGATCACGACGCAGAAGCC	ACVR2A	290	103	224	44	417	162
ACVR2A_TGCAGGCGATACCCATGGAC	ACVR2A	383	66	675	113	484	414
ACVR2B_ACGGCTTGTGGCCCTCGCCA	ACVR2B	293	89	319	63	457	194
ACVR2B_CACAGCAGCAGAAGTACACC	ACVR2B	380	103	306	43	886	285
ACVR2B_CATCACGGCCTTCCATGACA	ACVR2B	506	146	608	28	689	375
ACVR2B_GCGATGCCGGTACATCCAAA	ACVR2B	20	2	22	41	95	35
ACVR2B_GGTGCCAGAGCTGTTGCGCC	ACVR2B	96	23	30	47	83	50
ACVR2B_TTGGCTGTTCGATTTGAGCC	ACVR2B	650	121	630	148	1924	533
ACVRL1_ACACGTTGTGGTTGCAGAGG	ACVRL1	831	25	984	341	1940	226
ACVRL1_AGGTCATGGTCCCTGCAGAG	ACVRL1	81	23	89	13	357	152
ACVRL1_CATCCTGAAAGCATCTGAGC	ACVRL1	206	86	320	22	256	145
ACVRL1_CGCTATGGCGAAGTGTGGCG	ACVRL1	362	40	417	36	799	258
ACVRL1_CTGCGTGCTCGAGTTGCGGG	ACVRL1	295	49	364	253	677	341
ACVRL1_TGGTGCAGTCACTGTCCAGG	ACVRL1	189	62	199	12	244	135
ACY1_CAAAGCCTGCCCTCAGGGCG	ACY1	266	58	348	35	721	284
ACY1_CACCATAGTCAGGCTTGGGC	ACY1	188	15	216	229	303	65
ACY1_CATCTTGCTCAACTCCCACA	ACY1	191	68	189	83	351	143
ACY1_GCCACTCCTACCAGGCACAA	ACY1	298	76	164	51	790	265
ACY1_TCTGACAGCCCAGGCCCAGC	ACY1	291	30	318	15	706	146
ACY1_TGAGGGCTACATCTATGCCA	ACY1	230	17	203	69	217	127
ACY3_AGTCACAGCCACGCGACGCA	ACY3	273	46	253	149	615	198
ACY3_GCAGCCTCGTTAATGAACAC	ACY3	347	23	239	41	377	99
ACY3_GGAGGACTTCGCGATTAAGC	ACY3	208	47	121	20	679	99
ACY3_GGCCTTTCCTGCCTTTGAGA	ACY3	77	19	64	17	7	100
ACY3_GGTCATGGTCCACGTAGCGG	ACY3	214	64	227	76	688	140
ACY3_TTTCTCAAGGATGAGGACCC	ACY3	91	55	59	2	256	64
ACYP1_AGGTGCGTCATATGCAGGAA	ACYP1	617	126	657	240	988	656
ACYP1_ATTGTCCTTGCACTGTGCCC	ACYP1	92	35	97	1	268	23
ACYP1_CATATGACGCACCTTGGAGA	ACYP1	310	20	250	31	575	88
ACYP2_CCTCTCCGGCTCCTCAACAG	ACYP2	293	86	190	58	669	355
ACYP2_CCTCTGTTGAGGAGCCGGAG	ACYP2	141	16	205	197	218	199
ACYP2_CGAGCCCTCTGTTGAGGAGC	ACYP2	181	2	214	242	50	154
ACYP2_GAGTGACTGGGCGGTAGACA	ACYP2	253	73	224	51	592	277
ADA_CCTTTATAACAGGCTGCGGC	ADA	165	77	163	31	75	103
ADA_GCTGGTGGCGCATGCAGCAC	ADA	227	22	222	28	547	169
ADA_GGATGGTCTCATCTCCAGCC	ADA	133	4	244	5	434	80
ADA_GGCCCATCACTCACTCAGCC	ADA	273	120	485	684	1045	481
ADA_TCACCGTACTGTCCACGCCG	ADA	905	95	732	409	729	460
ADA_TGTAGTAGTCAAACTTGGCC	ADA	363	60	258	52	578	264
ADAD1_AAGACGATAACTACACCCAC	ADAD1	308	80	331	12	295	267
ADAD1_AAGTTACGGCCTGTCCAAGA	ADAD1	429	139	364	93	673	535
ADAD1_AGCCAGGACATTAAGCCAGA	ADAD1	150	92	275	17	296	177
ADAD1_GAGGTTGTAGCTATAGGCAC	ADAD1	116	61	205	143	553	163
ADAD1_GGGAATTGCAGTGATACCAG	ADAD1	249	96	152	16	465	126
ADAD1_TGAAGAACTCTGTCTCCACG	ADAD1	17	29	25	4	20	52
ADAD2_AAGCTGGTGGCTCTGGGCAC	ADAD2	134	17	82	6	260	150
ADAD2_CTTCTCGGTGAGCGCGGAAC	ADAD2	466	130	329	104	923	267
ADAD2_GCGAGCGCTCGTCCAACAGG	ADAD2	309	84	155	24	732	239
ADAD2_GCTGGTCCTCCCGGAAGAGC	ADAD2	202	7	282	7	173	224
ADAD2_TAGAGGTGCAGGAAGACGCG	ADAD2	481	89	662	29	768	291
ADAD2_TCACCTACCTACGCTCAGGG	ADAD2	467	99	670	375	856	495
ADAL_AAACTCCAAGCCTTACCCAG	ADAL	191	56	224	17	178	249
ADAL_AGGTGGCCCTTTAGTAGCCA	ADAL	204	66	227	201	410	241
ADAL_CACCTTACACAGATCACAGA	ADAL	326	124	261	46	460	334
ADAL_CTTCCTGACAGAATCGGGCA	ADAL	194	63	107	4	130	92
ADAL_GAGGCAACATCGGATACCAC	ADAL	105	19	95	80	232	63
ADAL_TGCTGTACCAGAATCCGAAA	ADAL	678	135	656	352	1361	714
ADAM10_ACGAGAAGCTGTGATTGCCC	ADAM10	221	79	288	158	437	313
ADAM10_CCATAAATACGGTCCTCAGG	ADAM10	187	67	277	49	497	167
ADAM10_CGTCTAGATTTCCATGCCCA	ADAM10	281	109	403	500	828	723
ADAM10_CTTCGATGCAAATCAACCAG	ADAM10	288	147	435	293	813	441
ADAM10_GATTCAGACTGTGCAAGGGA	ADAM10	215	110	361	1113	758	473
ADAM10_GCACAAGTTGATGGGTCCAC	ADAM10	193	57	214	6	201	189
ADAM11_ACCTGGTTCCCTGCATCCGA	ADAM11	28	15	101	3	306	54
ADAM11_AGCGCCACTTCAGCCGGGAG	ADAM11	140	40	62	120	56	187
ADAM11_CCCAGTCGGCTCCTCCAAAC	ADAM11	885	189	628	69	1503	742
ADAM11_CGGAGCTCTCCCTAACCAGA	ADAM11	125	21	89	7	167	67
ADAM11_CTGGGATGACGAAACTCACC	ADAM11	271	87	256	44	619	175
ADAM11_GAGACCACTGCTACTACCAG	ADAM11	178	72	118	17	111	44
ADAM12_AAGCAATGGTACTTGCCCGG	ADAM12	174	67	105	6	200	66
ADAM12_CCAAGGGACCACCATCGGCA	ADAM12	425	92	361	109	421	372
ADAM12_GATCGTGGCAGACAACCGAG	ADAM12	172	24	412	12	683	201
ADAM12_TAGGGTCACTGTTACTACCA	ADAM12	277	180	272	137	376	281
ADAM12_TCGGATCGTGTTGGTAGGCG	ADAM12	703	27	1016	589	1493	303
ADAM12_TTACCGTGTAATTTCGAGCG	ADAM12	564	203	587	74	715	590
ADAM15_ACCTATATTTGGGAGCGGCC	ADAM15	108	5	138	4	304	44
ADAM15_ACGAGTGGCACTAGTGGGCC	ADAM15	137	53	128	1	128	164
ADAM15_CCTGAGGATCAAGTTGGAGC	ADAM15	418	95	334	70	470	337
ADAM15_GAGAAGCTATACCCTGGAGC	ADAM15	51	50	60	0	223	60
ADAM15_TTCATTCTCTGGGCCTACGG	ADAM15	553	232	528	439	1114	430
ADAM15_TTCTTGTCCATAGTAGAGGC	ADAM15	292	82	188	28	548	164
ADAM17_AAAGGCGTGTCCTACTGCAC	ADAM17	166	13	212	0	437	115
ADAM17_CAGCACGAAAGGAACCACGC	ADAM17	572	260	696	386	1150	573
ADAM17_CGTGCAGTCGCTGTTGCAGC	ADAM17	295	54	568	55	1015	312
ADAM17_CTGCTCACCATTACATGCAC	ADAM17	529	269	556	290	1095	646
ADAM17_GATCCTTAAGGAAGCTGACC	ADAM17	49	6	97	337	159	62
ADAM17_GGACTTCTTCACTGGACACG	ADAM17	319	55	426	363	1324	329
ADAM18_CAGATGCATTGCCATTACCA	ADAM18	454	83	465	77	1010	375
ADAM18_CAGTTCCCAACTTGCACAAA	ADAM18	513	198	627	429	1099	651
ADAM18_CATACGTACTTCCGTTCACA	ADAM18	327	182	495	116	392	407
ADAM18_GGTTCCTCCATGAGATCAGA	ADAM18	38	6	23	0	15	70
ADAM18_TCTTCCAAGCTCAGTGAGGA	ADAM18	376	83	383	1462	766	252
ADAM18_TGTTGACAAGCCCAATAACC	ADAM18	486	145	512	102	857	376
ADAM19_CATTGGCGTGGCTGCCACCA	ADAM19	353	51	452	112	710	203
ADAM19_CCTCTAAATAATCAGCCACG	ADAM19	56	79	86	50	83	158
ADAM19_GCAAGTGCTGAGCGTGACGC	ADAM19	202	18	339	74	829	76
ADAM19_GCACTCCAAGCCCACCACCA	ADAM19	534	89	559	90	1094	558
ADAM19_GGCTTGGAAGTGTGGACCCA	ADAM19	456	44	359	96	655	340
ADAM19_TCAGAAGAATCGACGAGACC	ADAM19	319	144	422	90	610	354
ADAM2_AAGCCAACTGAAGACTCCAG	ADAM2	167	109	105	202	251	279
ADAM2_CAGAAACAAGACGCGCCACA	ADAM2	308	198	362	100	602	317
ADAM2_GGTAATGCAAAGCTGGAAGC	ADAM2	132	92	207	6	476	112
ADAM2_TCCGGAACTGTAATTTGCAC	ADAM2	431	139	769	400	2102	526
ADAM2_TCCTTCAGCACAGTTTGAAC	ADAM2	401	125	263	426	291	278
ADAM2_TGTGATGCAAACTATGCAGG	ADAM2	219	105	358	43	599	352
ADAM20_CAATACCACAGTGACCGAAA	ADAM20	478	104	359	25	624	311
ADAM20_CCCACCTCCTAAGAACAACA	ADAM20	594	228	625	1107	662	917
ADAM20_TCCATGTTGTTCTTAGGAGG	ADAM20	247	12	220	340	448	114
ADAM20_TCTGATGGTCCAGCTCCACC	ADAM20	192	39	199	17	189	111
ADAM22_AAACTTGTTGTCAGTCGCCC	ADAM22	175	1	127	33	392	125
ADAM22_AATGTAAATGCGAGGACACG	ADAM22	375	99	277	100	875	431
ADAM22_ACGTTCCAAAGGCATCAACC	ADAM22	711	277	1277	226	1394	1081
ADAM22_ATTTGCTCGTTGCTGAAAGG	ADAM22	256	73	206	120	528	234
ADAM22_CGCCTCATCTACCGCTCGGG	ADAM22	169	63	74	262	492	101
ADAM22_GACTTCCTGAATAGTGGAGG	ADAM22	175	18	187	47	211	130
ADAM23_AGGCGTCAAAGACTCCAAGG	ADAM23	349	99	263	29	509	206
ADAM23_CTATGAGCCATGAAGCCGCC	ADAM23	123	36	132	53	114	116
ADAM23_CTATGGAAAGAGGTGACCAG	ADAM23	350	96	167	1163	553	153
ADAM23_CTTAGAATACTGTCCTGCCA	ADAM23	115	111	137	17	332	290
ADAM23_TATGATAGAGCCACTAGAGC	ADAM23	261	21	146	6	271	85
ADAM23_TCCTGGTGGCTGTAGAGACC	ADAM23	834	99	768	982	1749	633
ADAM28_AGGAGTCATCGCAGTCGGGA	ADAM28	258	10	121	70	437	87
ADAM28_CCGTGTAGCCTGGTGCAAGG	ADAM28	623	106	765	590	1305	759
ADAM28_GGCCCTTCCCGTGATGGCAA	ADAM28	85	33	69	11	479	91
ADAM28_TCGGATAATTTGCCCTGGAA	ADAM28	560	299	697	475	996	667
ADAM28_TCTTAGAGTTGCAGGGACAA	ADAM28	343	129	402	147	527	347
ADAM28_TTATGACAGCACCTGTGGGA	ADAM28	157	107	113	115	260	276
ADAM29_ACAGGAATCACCACATCCGG	ADAM29	161	92	168	198	320	273
ADAM29_AGGATAACTGGCACCACCAG	ADAM29	222	151	400	72	718	260
ADAM29_CAGGAATCACCACATCCGGA	ADAM29	159	101	177	210	338	296
ADAM29_GGTCCCACAGATAATTGCAA	ADAM29	85	36	77	1	174	83
ADAM30_ATCATGGGCTCAGGACGCAC	ADAM30	319	63	274	49	827	218
ADAM30_GACACAACCCAAATTGACGA	ADAM30	243	88	245	103	273	279
ADAM30_GGACACAACCCAAATTGACG	ADAM30	279	109	221	111	252	285
ADAM30_TAACTGCAGTAGGTAGGACA	ADAM30	238	13	278	40	873	159
ADAM30_TACCTGGTCTGCTCATGAGC	ADAM30	279	20	155	25	860	136
ADAM30_TGCCTACACACGTATCCAGA	ADAM30	160	49	106	128	101	97
ADAM32_AACAAGTGCCATTGTTCGCC	ADAM32	206	20	254	189	952	156
ADAM32_AACACTGCTCCCAAATAACG	ADAM32	367	76	433	45	695	453
ADAM32_CACCGGGTCTTGACGCCAGG	ADAM32	138	40	185	262	362	134
ADAM32_GCACGTGCTGAGTGTGACCA	ADAM32	530	63	402	302	823	231
ADAM32_TCACAACAGTGTTCTGGACA	ADAM32	821	386	961	917	2115	1009
ADAM32_TCGAACAGTTCCAGATCCAC	ADAM32	405	213	344	64	646	318
ADAM33_AGGAGCTCACAGCTATGGGC	ADAM33	132	95	25	18	385	94
ADAM33_AGGATCATTGCCACTACCAA	ADAM33	260	16	158	23	95	67
ADAM33_ATCTGCGTCCCTGGCCACCC	ADAM33	154	38	120	1	70	120
ADAM33_CCATGTCTGGCTTCGAGACC	ADAM33	595	36	532	82	1067	327
ADAM33_GAAACCCACTACGGCCCAGA	ADAM33	58	36	51	1	51	44
ADAM33_TCCAGGCTGACGGTGCGCCA	ADAM33	293	73	352	24	692	316
ADAM7_ACTCGTCATGCTGCATCCCA	ADAM7	210	58	161	13	786	106
ADAM7_CAGCCCACCTACAGAAACCC	ADAM7	401	274	427	1315	952	529
ADAM7_CTCTTCCAGGTGGATGGCCA	ADAM7	259	74	470	66	949	387
ADAM7_GACAAGCACAACAACCAAGA	ADAM7	122	78	151	43	285	117
ADAM7_TACTGGTGGAATAATAGGGC	ADAM7	291	29	239	1862	742	161
ADAM7_TGAAAGGAGAAGCGTTCACC	ADAM7	206	34	256	606	548	155
ADAM8_AGGCACGGCAACGGACACGG	ADAM8	255	79	203	6	567	365
ADAM8_CCACTCACCTGTTCTTCCGC	ADAM8	314	33	126	207	671	204
ADAM8_GAGACCTATACGGCTGCCAA	ADAM8	52	50	59	2	38	83
ADAM8_GCCAGCTTAGACTCACCAAG	ADAM8	205	74	186	29	323	100
ADAM8_GCGTCATCGGGTGCTGGAGG	ADAM8	638	108	367	69	1261	250
ADAM8_GGAGCACATGGCGGACACCC	ADAM8	71	25	59	4	190	97
ADAM9_ACAGCAACCACCGGACACGA	ADAM9	846	261	1002	440	1902	1145
ADAM9_AGGTACTTCCTTCGCAGCAA	ADAM9	424	157	339	49	783	456
ADAM9_CACCAACTTATTACCACAGG	ADAM9	569	346	506	142	1084	779
ADAM9_GAATACAAGAAGTGTGCCAC	ADAM9	34	15	33	1017	32	22
ADAM9_GCTGTTCATTGTCGTAGACA	ADAM9	183	23	233	24	448	169
ADAM9_TCGAATTGTGCTAGTTGGAC	ADAM9	515	92	791	155	1297	554
ADAMDEC1_AGAAGGTGGTTCCCACACAC	ADAMDEC1	349	72	431	66	735	346
ADAMDEC1_AGGAGTGATGTCACATGAGC	ADAMDEC1	339	25	347	151	869	143
ADAMDEC1_CAACAATCGACGTGTGGGAC	ADAMDEC1	597	255	933	600	2181	975
ADAMDEC1_CGTCTTTACATCTAACCAGG	ADAMDEC1	289	90	343	63	162	300
ADAMDEC1_CGTTTGACAACTTCCTGAGA	ADAMDEC1	307	139	233	149	376	309
ADAMDEC1_GAAACATTGTACTCACCCAG	ADAMDEC1	125	64	134	10	66	158
ADAMTS1_CTCCGCTTTCCCAGTCGGCC	ADAMTS1	138	20	143	111	449	115
ADAMTS1_CTGGTTCACACCATTAAGGC	ADAMTS1	668	521	775	357	1591	963
ADAMTS1_GACATGTGATACTCTTGGGA	ADAMTS1	55	18	33	11	38	26
ADAMTS1_GACTGTTCGAGAACGTGCGG	ADAMTS1	76	34	66	139	74	31
ADAMTS1_GCACCTCGTACGATGCCAAC	ADAMTS1	172	13	99	7	54	69
ADAMTS1_GGTCATCCACGATGAACAGA	ADAMTS1	36	7	37	1	37	31
ADAMTS10_ATCGTGAACCACAGCGGCCA	ADAMTS10	224	107	110	4	428	105
ADAMTS10_CATCCTGCTCACGGAGGACC	ADAMTS10	175	72	168	7	175	158
ADAMTS10_CGATGTACCTCTCACTCCAC	ADAMTS10	200	13	162	19	196	65
ADAMTS10_CGTCAATGAGGACATTGGCC	ADAMTS10	400	142	439	202	1016	382
ADAMTS10_CGTGGAGTACTGGACACGGG	ADAMTS10	100	13	66	2	33	95
ADAMTS10_TGGTGGCCTATCACGGGCGC	ADAMTS10	122	30	307	6	389	132
ADAMTS12_AAGAGCTATGGCGGGAGAAG	ADAMTS12	283	27	453	6	873	174
ADAMTS12_ACAGCCACGTCGTGATGAAC	ADAMTS12	693	60	810	283	1336	434
ADAMTS12_ACCCGCACATCGTTTACAGG	ADAMTS12	188	80	130	100	375	113
ADAMTS12_GAATCATGCCATGTGCCCAG	ADAMTS12	161	36	158	155	506	103
ADAMTS12_GGGCAATTGTGAAAGCCAGA	ADAMTS12	33	14	25	1	46	36
ADAMTS12_GGGCCTGCCAGAATACCACG	ADAMTS12	200	65	264	17	461	183
ADAMTS13_AGCTTCGGCCTGGAGCACGA	ADAMTS13	391	98	527	362	949	572
ADAMTS13_AGGATTCCGGCCACACAGAG	ADAMTS13	470	173	509	525	1062	676
ADAMTS13_CGATGTCTTCCAGGCTCACC	ADAMTS13	209	5	362	3	381	253
ADAMTS13_TCCACCCACAGACGCTCAGC	ADAMTS13	275	78	108	124	269	189
ADAMTS13_TCGGGTGCACCTGGTGAAGA	ADAMTS13	681	107	932	158	1903	783
ADAMTS13_TTGCCCATGAGATTGGGCAC	ADAMTS13	113	18	175	59	187	80
ADAMTS14_AAGCGGCGGCATGCCAAGCC	ADAMTS14	255	42	139	26	403	156
ADAMTS14_CAACCATGATCAAGCGGACG	ADAMTS14	510	91	485	18	675	259
ADAMTS14_CCAACCTCCGATTGGGCCGC	ADAMTS14	182	45	174	599	184	80
ADAMTS14_GCGCAGAGCGCACAGTGCAA	ADAMTS14	134	26	103	130	140	119
ADAMTS14_TCCCTGAGCCTGATCGAGCG	ADAMTS14	763	137	1027	427	1659	575
ADAMTS14_TTCATTGAGCCTCTGGAGCG	ADAMTS14	441	47	397	18	794	248
ADAMTS15_AGGGTCCAGGGCCCGTAGGA	ADAMTS15	110	65	91	12	185	247
ADAMTS15_CCACCACATGTGCGCGAGCA	ADAMTS15	291	88	483	346	685	417
ADAMTS15_CTCCCGGAAGCTCTTTCCGG	ADAMTS15	123	42	150	16	229	79
ADAMTS15_CTTCACCACTGCCCACGAGC	ADAMTS15	422	173	483	41	760	508
ADAMTS15_CTTGCCTTGGACACAGACGG	ADAMTS15	633	254	518	146	690	632
ADAMTS15_GAGCTTGCCCTCGCCACAGC	ADAMTS15	295	50	366	109	354	244
ADAMTS16_AACGTCTGCACAATAAAGCC	ADAMTS16	348	79	449	32	1559	379
ADAMTS16_ATCCAGACCAGTCAGTAAGA	ADAMTS16	317	123	267	14	461	276
ADAMTS16_ATGCAAACACACAGTGCAAG	ADAMTS16	282	165	184	25	666	433
ADAMTS16_CGTGCTCACGATACTCAACA	ADAMTS16	752	150	1149	278	2040	998
ADAMTS16_GCACAGCAGCGACCTTCGCC	ADAMTS16	164	20	102	1	124	12
ADAMTS16_TTCCAATACGATGGCACCAC	ADAMTS16	941	260	1464	494	1877	777
ADAMTS17_AAGGTACAGGTCGCGCCCGA	ADAMTS17	388	121	182	8	870	268
ADAMTS17_CAGGACGAGCGGAGGCAGCA	ADAMTS17	384	149	249	869	1074	334
ADAMTS17_CCGTGTGCTCGCTGGTGAGC	ADAMTS17	346	54	563	262	1268	522
ADAMTS17_GGTCTCTGGGCCTCAGCAGA	ADAMTS17	72	20	81	2	43	52
ADAMTS17_TCTCCAGGGACCGCTCACCA	ADAMTS17	579	195	509	611	933	628
ADAMTS17_TGTGTGCTTGCCGAAGACAA	ADAMTS17	395	77	365	14	628	294
ADAMTS18_ACCATACCTAGAGTGTCACA	ADAMTS18	97	45	142	69	91	64
ADAMTS18_ACGTGAGGATGGTGACCCGC	ADAMTS18	444	151	817	73	552	417
ADAMTS18_CAGTAGAAGTAGACTCAGCC	ADAMTS18	252	64	768	528	950	230
ADAMTS18_CGAACCATCATTTAATCCGC	ADAMTS18	249	50	211	258	284	110
ADAMTS18_GGAAGGCACACGCGAGCAGG	ADAMTS18	93	5	43	5	294	63
ADAMTS18_GGGCGACCCAGAAGATCAGC	ADAMTS18	161	123	152	39	415	189
ADAMTS19_AACCAAGCTAGACCCACCAA	ADAMTS19	264	77	213	52	271	192
ADAMTS19_AGGCTGGAGAATGTACCAGC	ADAMTS19	87	7	60	2	487	27
ADAMTS19_CGCGCTTCGCAGTGGAACAG	ADAMTS19	1115	145	965	86	2586	1027
ADAMTS19_CTGAAACGATCCCATTCGAC	ADAMTS19	259	86	302	66	288	233
ADAMTS19_GCAGTTACTGGCCTTTGACC	ADAMTS19	342	38	495	15	454	193
ADAMTS19_TGAAGACCATCAGCACACGA	ADAMTS19	706	53	927	239	1635	272
ADAMTS2_ACTCTGTGGTGCAGTTCCAC	ADAMTS2	211	35	191	27	602	125
ADAMTS2_GCAGTTGCTGAGCGCCACAG	ADAMTS2	464	46	721	53	823	411
ADAMTS2_GCCTGGAGAATGTCTGCCGC	ADAMTS2	111	22	91	18	547	93
ADAMTS2_GGCGATACACCACATGCACA	ADAMTS2	326	103	302	165	714	265
ADAMTS2_TCACCTTTCCATAGCTCAGG	ADAMTS2	155	66	131	10	338	210
ADAMTS2_TTCAGGGTGCAGCTGCGGAC	ADAMTS2	437	141	348	46	633	255
ADAMTS20_AACAGACTGCGGTCCTGGAA	ADAMTS20	166	64	140	6	207	100
ADAMTS20_ACAGCAGTGTCATGGTGGGA	ADAMTS20	256	25	103	43	613	130
ADAMTS20_AGTTATGATTCACCGTGAGG	ADAMTS20	172	49	127	6	131	150
ADAMTS20_ATCTCTCGCTCTTCATCACC	ADAMTS20	205	47	169	36	333	185
ADAMTS20_GCGGAATCGAAAGTGCAACC	ADAMTS20	367	151	338	316	667	410
ADAMTS20_TGCGTTTCTGCCGGCTGAAG	ADAMTS20	831	129	1144	262	2004	1334
ADAMTS3_AGTCCTAACCTCTACCAGAG	ADAMTS3	61	65	85	2	311	172
ADAMTS3_CCAGCATTATCATGCGCACC	ADAMTS3	588	68	785	149	2105	386
ADAMTS3_CCCATTAACAACCATCAACC	ADAMTS3	646	421	694	891	1847	1085
ADAMTS3_GCAATACCTTGCATTCCAGC	ADAMTS3	220	78	179	19	417	263
ADAMTS3_TCCAAAGACTTCCACTACAG	ADAMTS3	320	259	405	47	609	486
ADAMTS3_TCTCTTATTAGAGTCGGACC	ADAMTS3	110	12	66	1	130	100
ADAMTS4_AAACACTCGCCCTGGGCCGA	ADAMTS4	56	9	58	11	116	70
ADAMTS4_AACACGATCTCCTCCTCCCG	ADAMTS4	342	91	308	703	502	342
ADAMTS4_AGTCTCCACTTGCGACACGC	ADAMTS4	467	100	304	42	607	450
ADAMTS4_GAGTAGATTTGTGGAGACAC	ADAMTS4	180	15	246	0	428	65
ADAMTS4_GATGAAGCGGGCACTGCAGG	ADAMTS4	21	2	0	0	7	8
ADAMTS4_TGCAGTCTCGGGAGGAGAAC	ADAMTS4	564	47	411	38	312	308
ADAMTS5_ACAACGGACGCTACTGCACA	ADAMTS5	270	76	388	5	303	283
ADAMTS5_GCATCATTCATGTGACACCC	ADAMTS5	549	125	611	349	1245	392
ADAMTS5_GCGGAACGCGCACAGCAGCA	ADAMTS5	333	112	295	69	1152	280
ADAMTS5_GCTGAAGTGCATTTGGACCA	ADAMTS5	314	42	207	21	732	263
ADAMTS5_GGCTATCAGTCTGATGCAAA	ADAMTS5	385	234	495	103	1171	439
ADAMTS5_TGGTGTGCTGTGGTACGCCA	ADAMTS5	294	52	206	80	780	212
ADAMTS6_AAATAAGCCCTGTGGAACAC	ADAMTS6	177	66	368	201	645	286
ADAMTS6_CCCATATTTACATTGGCGGG	ADAMTS6	89	20	63	5	284	52
ADAMTS6_CGGAATTTCATAGTGACCAC	ADAMTS6	214	91	204	107	448	392
ADAMTS6_GGAAATTCTTGTGGGACGAA	ADAMTS6	270	80	307	44	437	205
ADAMTS6_GGACCCTATTGATCCACAGC	ADAMTS6	229	23	158	6	145	124
ADAMTS6_TCTCGGGAACCCAAAGGGCA	ADAMTS6	252	53	233	54	408	270
ADAMTS7_ATGAAAGGTCGTTTCCCAAC	ADAMTS7	442	188	352	38	605	448
ADAMTS7_CACCCGGTTCGAGTCGACGC	ADAMTS7	465	97	468	31	577	191
ADAMTS7_CCGCAGCTGCAGCATCAACG	ADAMTS7	1279	156	937	148	2541	819
ADAMTS7_CCGCATCCAAGAGGTTGCCG	ADAMTS7	294	73	328	566	467	270
ADAMTS7_CGCTGGACACCACCACCACA	ADAMTS7	986	140	658	320	1297	727
ADAMTS7_TCTCTTTGCTGACCGACCGC	ADAMTS7	577	36	575	752	1106	324
ADAMTS8_CACGAAGCCCTTGCCGAAGG	ADAMTS8	303	61	203	37	533	244
ADAMTS8_CACTGCGTAACTTCTGCAAC	ADAMTS8	699	228	801	481	1450	837
ADAMTS8_CAGAACTTCTGTGGGCAGGA	ADAMTS8	210	83	266	42	401	344
ADAMTS8_CGAACAGCGGTGCCATCACG	ADAMTS8	470	171	422	70	917	514
ADAMTS8_GCCATTCTTCGTGTGGCACA	ADAMTS8	221	99	271	102	588	210
ADAMTS8_GGTACTTGGCTCTCCGACCC	ADAMTS8	81	19	46	3	24	45
ADAMTS9_CAATACCAACTCCGAGCACA	ADAMTS9	160	33	278	25	242	217
ADAMTS9_GACGTAGCAGCATTAAACAG	ADAMTS9	365	167	381	114	635	444
ADAMTS9_GCAAGGACAGGCTGCACCCG	ADAMTS9	446	71	548	74	506	156
ADAMTS9_TACACTTTGACCACATCCAG	ADAMTS9	356	91	277	134	622	374
ADAMTS9_TCTAATAGGCCTGGCTGAAC	ADAMTS9	389	82	372	43	493	386
ADAMTS9_TGTTCTTCGAATGCTGCCAC	ADAMTS9	37	9	29	2	14	24
ADAMTSL1_ACTTGGATCCTTGTCCAGCC	ADAMTSL1	235	56	124	85	319	166
ADAMTSL1_CATCCACCGATGGAGGGAGA	ADAMTSL1	192	32	187	9	283	105
ADAMTSL1_CCACACTAGAATTGTCCACA	ADAMTSL1	189	54	274	31	290	228
ADAMTSL1_CCTTGACGGTGCTTCCCAGC	ADAMTSL1	413	102	240	22	457	353
ADAMTSL1_TAGGTGCTAGTTCAACAACC	ADAMTSL1	270	112	520	87	458	340
ADAMTSL1_TTCCGGCAAGGATCCAAGCA	ADAMTSL1	710	260	864	106	1168	756
ADAMTSL2_ACAACGGGCGGACGCACCAG	ADAMTSL2	297	83	197	5	259	178
ADAMTSL2_CCTGCACGGGCACGTCCAAG	ADAMTSL2	342	157	317	159	547	391
ADAMTSL2_CGTGACGGGCAACTATCGCA	ADAMTSL2	339	89	480	374	813	448
ADAMTSL2_GCGTGTTCCCGCAGTTGCGG	ADAMTSL2	198	40	70	1	177	123
ADAMTSL2_GCTCTTCCCAAAGCGTACCC	ADAMTSL2	182	74	158	12	397	134
ADAMTSL2_TGGATGTCTCGGGCACCAGC	ADAMTSL2	266	15	169	7	437	51
ADAMTSL3_CACTTATCGCTATGATGACC	ADAMTSL3	93	30	165	54	360	216
ADAMTSL3_CATCCCTATCAGCACCCACC	ADAMTSL3	102	72	344	2	362	285
ADAMTSL3_GAACACAGCTTTAACAGCCC	ADAMTSL3	135	40	133	31	245	187
ADAMTSL3_GGATGGAACTCGTTGCAACA	ADAMTSL3	513	33	551	176	1166	497
ADAMTSL3_TGTGGAGTCTGTGCCGGCGA	ADAMTSL3	296	101	265	107	635	242
ADAMTSL3_TTCTACTTACAGAGGTGGGC	ADAMTSL3	226	126	364	66	965	384
ADAMTSL4_ACGCACTCCTTAGGAGAAGG	ADAMTSL4	259	25	117	314	420	176
ADAMTSL4_ATATAACCGTCCTCCCAGGG	ADAMTSL4	172	74	123	34	392	287
ADAMTSL4_CGAGACTGTGTCCTGTACAA	ADAMTSL4	461	73	349	140	559	284
ADAMTSL4_CTATGTCCGTCACACTGAAA	ADAMTSL4	737	244	905	270	1180	816
ADAMTSL4_GGAGCGATGGAGAACTGGAC	ADAMTSL4	167	4	160	1	143	91
ADAMTSL4_GGGAACCTCACTGACCGAGG	ADAMTSL4	41	37	43	2	29	53
ADAMTSL5_AGGAGACATTGCAAGCAGCC	ADAMTSL5	124	85	140	5	280	151
ADAMTSL5_CAGTACCCAGCGAAGGCACC	ADAMTSL5	62	46	136	31	70	252
ADAMTSL5_CCAGGCAGTTGAGGTCGCAC	ADAMTSL5	441	26	495	58	535	173
ADAMTSL5_GCCCAACAACCCATCACAGC	ADAMTSL5	199	91	135	34	703	116
ADAMTSL5_GGCACACTGTAGGTCTCGGA	ADAMTSL5	16	16	9	0	0	14
ADAMTSL5_GGGCAGGGCTTACTGGCAAC	ADAMTSL5	163	56	171	16	99	124
ADAP1_AAGGCTACATGGAGAAGACG	ADAP1	245	100	341	19	867	221
ADAP1_CCGGGCCAAGTACGAGCGAC	ADAP1	430	173	494	1767	1405	590
ADAP1_CTACCATGAGGACGGGAAGG	ADAP1	484	134	258	9	524	245
ADAP1_GGGTACTTTGGACTCAAACC	ADAP1	234	109	162	118	394	389
ADAP1_TCGCGGCCATGGCCAAGGAG	ADAP1	386	33	308	89	250	175
ADAP1_TGGAAGCGTGGCCGGGACAA	ADAP1	360	97	465	71	1156	543
ADAP2_ATCGCGAGCGCAACAAGAAG	ADAP2	390	127	347	105	638	351
ADAP2_CAGATCACCTACAGGAGAGA	ADAP2	412	53	360	249	464	248
ADAP2_CGACTGGGCCTCTTACAAGC	ADAP2	212	6	258	67	654	129
ADAP2_CTTCGAACTTGGCCTTCACA	ADAP2	112	62	129	3	314	140
ADAP2_GCTGCTTAAGGTAACCGAGA	ADAP2	161	23	166	3	201	102
ADAP2_TCGAGCTAAGTATGAGAGAC	ADAP2	225	75	288	22	703	195
ADAR_AATAGTATCCGCGCAGCACC	ADAR	169	42	90	0	97	72
ADAR_CTCGGCCATTGATGACAACC	ADAR	692	128	892	130	1230	804
ADAR_GGCCTTCTTTGGACAGGAGA	ADAR	89	20	137	4	189	124
ADAR_GGGCGCAATGAATCCGCGGC	ADAR	100	30	94	9	228	55
ADAR_TACCTGGTTATCAGAAGCCA	ADAR	172	16	183	11	374	122
ADAR_TCTTGCACTTCCTCGGGACA	ADAR	567	154	476	52	670	382
ADARB1_CATGAGTGATGAAGATCCCG	ADARB1	486	97	455	216	584	257
ADARB1_CCAATGCGAGCATCCAAACG	ADARB1	931	78	929	219	1746	336
ADARB1_CCTCTATGTTGGAGATCCGC	ADARB1	169	18	123	9	149	111
ADARB1_CTTTCAGAAATCAGAGCGAG	ADARB1	293	303	332	1708	491	506
ADARB1_TCAGGTCACCAAACTTACCC	ADARB1	307	41	288	8	855	300
ADARB1_TCTTCAGCTGCATTTACCGC	ADARB1	393	251	477	679	987	466
ADARB2_AATGCAAGTCCAAGAGGAGG	ADARB2	114	84	162	21	186	82
ADARB2_CTACGTGTGTCTGGCAGAAC	ADARB2	1026	303	1376	320	3414	1257
ADARB2_GAAGTTCCGCGAGGTGACGA	ADARB2	295	30	286	136	706	239
ADARB2_GGTGGTGAATGACTGCCACG	ADARB2	91	12	31	3	10	29
ADARB2_TCCTGGCATCACAAACACGG	ADARB2	641	129	589	120	927	345
ADARB2_TGGTGATCTCGTAGGGAGAG	ADARB2	684	158	1006	725	2100	521
ADAT1_GAAGTTGTGTCAATGGGAAC	ADAT1	419	24	563	895	1472	357
ADAT1_GCTGCTAAGCAGAATTGCAA	ADAT1	232	63	124	5	159	102
ADAT1_GGGATCAGGCTGCCCAAGAA	ADAT1	281	95	218	21	533	192
ADAT1_TACTGCCAATGGCTTTCCAC	ADAT1	310	68	225	22	377	162
ADAT1_TGGAACGTCCTCGGATGCCA	ADAT1	223	56	108	4	18	73
ADAT1_TGGTGTCCTATCTTTGCCGC	ADAT1	236	21	206	4	297	136
ADAT2_CTCGATTGGTGTCGTCAAAG	ADAT2	861	76	1071	118	1537	443
ADAT2_GCACCCAAGCCAGCTGCAAG	ADAT2	274	83	263	31	703	327
ADAT2_TAGACCATAAGACAGCCAAC	ADAT2	348	106	108	10	1026	244
ADAT2_TCTGCTGACCTACCAAACAC	ADAT2	709	214	278	1243	894	623
ADAT3_CACCATGACGGCGTGCAGGA	ADAT3	437	98	423	33	962	212
ADAT3_CGCGGAACACCTGGAAGCGG	ADAT3	171	74	52	18	2	106
ADAT3_CTTCTCGGACAGGACAGGGA	ADAT3	246	67	41	34	171	107
ADAT3_GCGTAAACTGGACGCAGACG	ADAT3	296	186	144	20	656	257
ADC_CGCAGATGATCTTACTGGCA	ADC	301	127	518	125	954	370
ADC_CTCAGTCCATCGCAGACGCC	ADC	278	44	249	7	783	97
ADC_CTTCCCAGAGGGCTGTGGCG	ADC	357	188	103	64	624	240
ADC_GACTCTAGAGACATGTAGCA	ADC	157	56	329	10	439	187
ADC_GGGCTTTAGCTGTGCCAACA	ADC	373	181	375	76	939	644
ADC_TAGGGCAGATGTTGTCAAAC	ADC	386	208	586	270	940	492
ADCK1_CGTCAGCATGCAGGCAAACA	ADCK1	1805	544	2208	946	3700	1774
ADCK1_CTTTCAGATCTCACGCCACC	ADCK1	146	141	161	860	534	324
ADCK1_GCTGCATGATGGGCGGACGG	ADCK1	111	38	316	32	149	149
ADCK1_GCTTGCTTCGTGGACCAGCA	ADCK1	567	67	624	1212	1072	483
ADCK1_TCTGGACTACCTGTTGCCAG	ADCK1	369	130	420	29	619	471
ADCK1_TTGAGGAAATCCAGCTCCAA	ADCK1	184	179	172	11	418	290
ADCK2_CCATATGCACCTGAGCGAGC	ADCK2	336	61	449	11	702	298
ADCK2_GATCAACATGCTCCTGAAGA	ADCK2	135	59	103	30	214	116
ADCK2_GATTCTGAGCTTCGTAACGC	ADCK2	434	71	320	26	712	219
ADCK2_GCTCCTCCCTAAAGCTGACC	ADCK2	65	28	62	1	17	105
ADCK2_GCTGATCCTGCATCATGCCC	ADCK2	15	3	68	1	1	7
ADCK2_GGCCGTTGGCACCCTGAACC	ADCK2	450	96	493	47	671	426
ADCK3_AATGAAGGGCGGCCGCGAGG	ADCK3	53	15	124	1	271	51
ADCK3_ACCTGGCTAAGATCTTCGAG	ADCK3	190	43	166	9	437	132
ADCK3_AGAACTTCGGCGGCCCAGAA	ADCK3	325	118	448	501	1392	436
ADCK3_AGGCCTTGTCAAGCTGACCC	ADCK3	264	133	222	24	580	158
ADCK3_GCGTGGTGCGGCACTCAAGC	ADCK3	720	139	802	1010	1402	648
ADCK3_TGTGACGAGGATTGGCCGGC	ADCK3	240	27	171	164	314	131
ADCK4_CCCGTCCCAGGAAGACACCC	ADCK4	240	44	148	34	241	125
ADCK4_CTCCCTAGCCTCTTACCCAG	ADCK4	159	31	62	9	102	115
ADCK4_GACCTTATGTACAGTTCGAG	ADCK4	206	13	243	107	438	165
ADCK4_GCTAGGAGTACTGGCCGAGA	ADCK4	167	44	131	49	279	149
ADCK4_GGGCACAAGCCGCCTCACGA	ADCK4	96	62	221	47	225	268
ADCK4_TCTTGAAGAGGAGCTCGGCA	ADCK4	244	118	162	121	327	152
ADCK5_AGGTCCACTAGGAAGAGAGG	ADCK5	76	62	71	11	119	67
ADCK5_CACCAATGTTGTCCTTCGAG	ADCK5	604	137	387	92	900	421
ADCK5_CATAGCGGGCTCCGAGGAGC	ADCK5	45	4	98	2	136	28
ADCK5_CCCTGCGCGTGCTAGAGGAC	ADCK5	497	135	679	89	793	473
ADCK5_GCTGCACGATGGCACCAGCG	ADCK5	182	67	236	47	524	189
ADCK5_GGACTCGTTACCTTGGAGGA	ADCK5	290	38	366	311	1029	339
ADCY1_AGGTCATGACATTGGAGAAG	ADCY1	549	250	616	546	1016	428
ADCY1_CCATCCCTCACTGAGTGGCC	ADCY1	337	38	300	83	504	284
ADCY1_CCTACCTTTCGGCGATGGGA	ADCY1	260	45	197	60	263	230
ADCY1_CGAACTCCTCGTCGCACGCC	ADCY1	569	17	501	91	555	185
ADCY1_GAATCTTGATGCGGCGACAG	ADCY1	277	13	216	59	467	179
ADCY1_GCCAATGTCATGGAAGCCGC	ADCY1	116	19	76	0	141	46
ADCY10_ACTGTGAGACACGAGTACAC	ADCY10	221	123	423	1742	597	243
ADCY10_AGGATGATGATGTACTACCC	ADCY10	300	37	390	42	351	239
ADCY10_CCTACTACCTACCCAGCAAA	ADCY10	634	361	531	1396	939	754
ADCY10_CCTGACCAATCACCAGAAAG	ADCY10	484	366	623	39	1221	687
ADCY10_GCTGAAGCCTGATCCTGAAC	ADCY10	239	62	169	799	501	307
ADCY10_GCTTTCGCTCCACCCTCCAC	ADCY10	213	22	126	101	118	157
ADCY2_ACAGGTATCCCATGGCAACA	ADCY2	997	66	972	948	1768	909
ADCY2_CATCGCCATGGAGATGAAAG	ADCY2	375	66	492	67	943	315
ADCY2_CGCGAAGAAGACGGCGAGCA	ADCY2	613	271	930	413	2031	630
ADCY2_CGTCTGCCTGTCTGCAACAC	ADCY2	1078	143	934	422	1998	788
ADCY2_GAGATGGCGCATCCAGCGAG	ADCY2	119	13	65	443	210	56
ADCY2_GCTTATGGTAGGCTCCCGCC	ADCY2	107	38	239	88	583	229
ADCY3_ACTGCCAGCGCTTCTGGCCC	ADCY3	97	50	256	161	249	174
ADCY3_CAGTGTTGGAGCCACGACAC	ADCY3	401	61	338	34	1073	317
ADCY3_GGTCTTCTCCAGCGACAAGC	ADCY3	233	46	150	110	326	128
ADCY3_TCATCTTCACCTCCAGCGAC	ADCY3	570	61	374	77	1141	487
ADCY3_TTACGAGATGGCCTCCACCA	ADCY3	424	147	459	304	1007	555
ADCY3_TTCCATCCTGCCCAAGCACG	ADCY3	338	105	245	488	593	243
ADCY4_CACGCCTTCCTGTTCACCGG	ADCY4	608	62	623	101	588	297
ADCY4_CTCCTGCCACGTTCCCGCAC	ADCY4	276	113	356	41	1018	223
ADCY4_CTCTATGTCAAGAGGCACCA	ADCY4	562	204	566	42	1064	527
ADCY4_GATGCGAGAGTGAGGAGGCG	ADCY4	148	18	150	1	330	86
ADCY4_TGCCATCAACTGCGTGCGCA	ADCY4	81	17	237	137	317	233
ADCY4_TGTAGTAGGTCTCGTAGAAG	ADCY4	571	54	452	118	787	242
ADCY5_AGCCGCTCCAGTTTGTCCGA	ADCY5	171	10	187	4	547	33
ADCY5_ATCTCCATGGCAACATGACG	ADCY5	199	133	157	21	460	168
ADCY5_GGTGACCTGTCCATTCAGAC	ADCY5	144	65	174	55	101	274
ADCY5_GGTTGGTCCGGGAGGTGACA	ADCY5	112	36	67	1	241	106
ADCY5_TGGACACCTGGTTGCCACCC	ADCY5	319	175	463	152	1121	433
ADCY5_TGTCTCTGGGAGACCTCAGC	ADCY5	144	44	172	29	444	139
ADCY6_AACACTGCAGTACCTGAACG	ADCY6	530	114	1191	122	1479	876
ADCY6_ACTGCCATTTCCGCAAGCCA	ADCY6	282	123	558	52	1006	575
ADCY6_AGGATGACGCCTTCATCCGG	ADCY6	69	14	119	149	109	101
ADCY6_CCGCAGCCAGCTTGTCAAAC	ADCY6	1552	303	2340	1927	4902	1787
ADCY6_CCGGGCCTGGATGTAACCGC	ADCY6	642	144	1103	392	873	570
ADCY6_CTCGGGCCAACTCCATGGAA	ADCY6	665	277	1295	265	2680	1147
ADCY7_ATCGAACGGCTCAAGGAGCA	ADCY7	68	35	110	130	158	118
ADCY7_CACGACACCCAGTGTCCGGG	ADCY7	116	53	233	35	383	168
ADCY7_GGCCAGCGACTGTTCTCCCA	ADCY7	120	35	104	1	149	83
ADCY7_GGGCGCTACTTCCTCAACGA	ADCY7	220	104	409	72	160	231
ADCY7_GGTGTTCGACGCATGGACAA	ADCY7	210	52	208	25	308	114
ADCY7_TGAAGTGCATCCAGATCCGC	ADCY7	323	17	323	11	226	86
ADCY8_ACCGTTGAGACAGTCCAGCG	ADCY8	864	186	1407	180	2435	732
ADCY8_CATACCATCGACTTGCGGAG	ADCY8	411	89	398	29	967	281
ADCY8_GACCTTGTCTGCTCAGGAGC	ADCY8	143	55	228	60	784	227
ADCY8_GGATGTAGATCCGATGGAAC	ADCY8	293	18	559	44	1061	315
ADCY8_TCTCCAGGAAAGCTTGGCGC	ADCY8	317	179	452	148	511	598
ADCY8_TGCCGGTGAAGAAGCCCAGC	ADCY8	181	25	130	30	542	178
ADCY9_CAAATGTGATTCCGCACGAA	ADCY9	526	117	582	30	731	340
ADCY9_GATATCGGGTCAGAGAGCCA	ADCY9	45	2	74	2	113	10
ADCY9_TCAGCGGAAGGAGAGCCGAC	ADCY9	186	9	164	20	364	123
ADCY9_TGCACTGAAGACCGCCAGGG	ADCY9	273	47	146	22	666	161
ADCY9_TGCGGGAAGCGACACCAGGA	ADCY9	424	104	337	88	558	285
ADCY9_TGGAGGCCCTCTCGAACAGC	ADCY9	347	13	339	135	519	105
ADCYAP1_AATCTCACCTTCTCCCGGCC	ADCYAP1	117	1	130	1	294	55
ADCYAP1_AGGCCTCGTTAAGGATCCCG	ADCYAP1	153	27	185	923	547	160
ADCYAP1_CAGCCGCTACCGGAAACAAA	ADCYAP1	377	191	334	111	869	432
ADCYAP1_CAGCCTCGCTCCGCTACACA	ADCYAP1	675	238	685	114	924	512
ADCYAP1_CCAGCACCTACCTGATCCCG	ADCYAP1	870	286	653	277	884	880
ADCYAP1_CGCCCACGGGATCCTTAACG	ADCYAP1	933	292	1263	546	2053	1153
ADCYAP1R1_ACCAAGGTTCCTCTTACCAA	ADCYAP1R1	230	80	178	36	307	179
ADCYAP1R1_CGAATCTTCAACCCAGACCA	ADCYAP1R1	461	146	433	154	1007	475
ADCYAP1R1_GGTCTCACCGGAAGCGACAA	ADCYAP1R1	106	29	135	82	169	187
ADCYAP1R1_GGTGAGCCGGAACTGCACGG	ADCYAP1R1	21	28	64	43	77	113
ADCYAP1R1_TCTGCTTGGCTCACTCACAG	ADCYAP1R1	887	335	952	213	1690	1293
ADCYAP1R1_TGCAGTCAGAATGCATGGCA	ADCYAP1R1	266	35	364	126	393	194
ADD1_CATGGCACCAGACCTTCGCC	ADD1	188	48	143	26	248	148
ADD1_CGAATCACCGTCACTAGCAA	ADD1	920	97	976	963	1677	482
ADD1_CTCCAACTGACACGAGCCCA	ADD1	264	189	263	5	599	269
ADD1_CTTCATCAACCAGAATGCCA	ADD1	221	155	191	41	424	175
ADD1_GACCAGAGTGAACTCCGAGC	ADD1	70	44	81	97	256	60
ADD1_TGTACTTCTCAGGATTCAGC	ADD1	188	11	189	82	79	112
ADD2_ACTCGGCCATCTATGCAGCG	ADD2	660	159	741	319	798	558
ADD2_AGATAGCTAAGATGCCGCGC	ADD2	212	8	127	65	75	82
ADD2_GAGCGAATTGCAAACCCACC	ADD2	145	35	154	6	286	129
ADD2_GATGCTGGACTGTACTCACC	ADD2	77	3	29	1	261	53
ADD2_TCAGTCTTTCAGGGAGGAGC	ADD2	289	21	300	34	704	230
ADD2_TGACATAGGTGTCACTCAGC	ADD2	310	6	282	54	684	114
ADD3_AATAGGAGAAGTGGTTGACC	ADD3	106	76	147	13	291	184
ADD3_ATAGGAGAAGTGGTTGACCA	ADD3	162	70	137	26	290	210
ADD3_CCAAGGGTCACTTGAAGAAC	ADD3	555	116	335	147	1292	297
ADD3_CTTGTTTGGATGGGCACACC	ADD3	390	150	295	182	761	231
ADGB_AATTCCCACTCTGGCCAGAG	ADGB	381	81	284	33	796	476
ADGB_CATCGTATCAACTCGGCGCA	ADGB	357	37	388	27	424	184
ADGB_CTACTTCTAGTCACCAGCAC	ADGB	572	288	762	219	1249	658
ADGB_GACAGTCCTCCCATAGAGCC	ADGB	86	0	66	8	206	36
ADGB_TTAGCATCCATGTAGCAGAC	ADGB	569	259	867	125	2365	1009
ADGB_TTCCTCTAGGTCCAAGGCCG	ADGB	911	242	1179	122	1218	930
ADH1A_ACAGACTTTCTCTAGAGGCG	ADH1A	181	40	172	21	300	193
ADH1C_ACCTCTTTCCAGAGCGAAGC	ADH1C	36	26	49	27	231	51
ADH1C_AGGTGCTGACGCCGACGAAG	ADH1C	336	79	174	67	368	174
ADH4_AGACAGCACAAGTCGAACCA	ADH4	484	64	514	1612	788	217
ADH4_GCCCTGGACTGTACAACCGC	ADH4	485	108	601	74	979	488
ADH4_GGAGTGACCAACGTCAAACC	ADH4	248	13	289	12	917	177
ADH4_TGGACTGTACAACCGCAGGC	ADH4	448	156	325	100	916	603
ADH4_TTTGCCCTTGACTGTGCAGG	ADH4	386	122	386	226	291	265
ADH5_ATCCGTGAACATGGCGAACG	ADH5	609	176	463	19	418	341
ADH5_CTTTACTCCTAGTTGGAGCC	ADH5	179	20	95	26	339	107
ADH6_CATTGGAGTGGATGTCAACA	ADH6	327	34	384	274	727	353
ADH6_CCAAGATGGTGGGATACAAG	ADH6	668	77	540	243	1085	308
ADH6_CTGCTTTGCATCTGATGACC	ADH6	840	150	996	660	2039	721
ADH6_GCTCTCATTGCAGGAGGCGA	ADH6	48	4	51	2	309	4
ADH6_TCCATACAGGTTGTGGCCAC	ADH6	275	32	328	181	756	243
ADH6_TGCTGCAATCAATACTGCCA	ADH6	320	92	456	52	1055	349
ADH7_AACAGCAGCGCCATATCCAG	ADH7	210	50	187	19	283	167
ADH7_AATGCTTGTCGCAACCCAGA	ADH7	96	27	78	732	308	127
ADH7_AGAAATGACAGGCAACAACG	ADH7	892	260	925	677	1786	673
ADH7_AGGAACTCCTACAACCACGC	ADH7	275	143	479	92	747	398
ADH7_ATCATGGGCTGTAAGTCAGC	ADH7	110	11	217	8	391	56
ADH7_CATGAACTATGGGACCAGCG	ADH7	235	93	277	960	508	324
ADHFE1_ATCACACGGCCTGCGTACCA	ADHFE1	350	123	372	426	402	263
ADHFE1_CCTCCACATGCCTGCCCGAG	ADHFE1	222	117	353	99	762	203
ADHFE1_GAATCCATAGCTACTTGCAC	ADHFE1	119	20	55	9	179	80
ADHFE1_GCCTCAGCAAGTACGCGACC	ADHFE1	184	18	220	446	281	93
ADHFE1_TAGGAAATCAGAATGAGGGC	ADHFE1	123	77	142	19	335	192
ADHFE1_TGCCAACTACCTCAGGAACC	ADHFE1	760	210	668	1170	1179	684
ADI1_AAATTTCACGTACTGCCCGC	ADI1	110	26	143	44	184	191
ADI1_CCGCTTCACGGTGGACGAGA	ADI1	404	150	760	110	829	565
ADI1_CGGTGTGGACAGCGTACAAC	ADI1	1119	161	1136	291	1601	642
ADI1_CGGTTGTACGCTGTCCACAC	ADI1	846	363	957	174	2244	952
ADI1_CTTCACGGTGGACGAGAAGG	ADI1	213	76	233	52	282	246
ADI1_GATCCGGATCTTCATGGAGA	ADI1	125	21	167	64	410	107
ADIG_CAAGGGTCTTCCCATACCCG	ADIG	353	37	240	57	267	180
ADIG_CTACGCTTCTTACTTAGCCA	ADIG	309	89	189	42	308	174
ADIG_GAAGTACCCTTTGATGCCGC	ADIG	153	15	177	77	267	146
ADIG_GACACTCCACGGCCAAGAGA	ADIG	130	27	153	10	208	125
ADIG_GCAAGGGTCTTCCCATACCC	ADIG	328	30	235	48	312	166
ADIG_GGAGCCGCTCAAGTCTGGGA	ADIG	50	9	59	10	0	56
ADIPOQ_AACCACTATGATGGCTCCAC	ADIPOQ	139	28	106	480	999	93
ADIPOQ_CCATTATGGCCCGGATGCCC	ADIPOQ	321	26	226	1154	667	173
ADIPOQ_GAAACCACGACTCAAGGGCC	ADIPOQ	238	61	252	25	695	436
ADIPOQ_TAGGCAAAGTAGTACAGCCC	ADIPOQ	302	116	248	15	538	336
ADIPOQ_TCGGTGAAACCGGAGTACCC	ADIPOQ	188	95	155	12	334	196
ADIPOQ_TGTGCTCCTGCATCTGGAGG	ADIPOQ	446	58	231	225	634	344
ADIPOR1_AATGCCCAGGACACAGACGA	ADIPOR1	349	69	160	1	306	245
ADIPOR1_ATAGACGGTGTGAAAGAGCC	ADIPOR1	50	31	106	1	219	50
ADIPOR1_GCAAGCCCGAAAGGAGGGCA	ADIPOR1	144	15	211	10	186	219
ADIPOR1_TCATTGTGGCGCAGTGGGAC	ADIPOR1	646	14	493	293	1367	291
ADIPOR2_CAACTGGATGGTACACGAAG	ADIPOR2	460	62	323	41	443	302
ADIPOR2_CAGTCTACTGCCACTCAGAG	ADIPOR2	706	95	780	46	1241	513
ADIPOR2_CATGATGGGCTTGTAAGAGA	ADIPOR2	289	12	252	24	434	58
ADIPOR2_CTCATGATGTACTACCAGAC	ADIPOR2	599	153	556	2549	1805	398
ADIPOR2_TTGCACTATGTCATCTCGGA	ADIPOR2	474	186	444	90	848	523
ADIPOR2_TTTCGTTTCATGATCGGCGG	ADIPOR2	615	254	582	26	813	435
ADIRF_ACCTGAAGCAACAGGTGGAG	ADIRF	193	39	106	4	249	143
ADIRF_CATCGACAAGACTGCTAACC	ADIRF	392	179	556	67	1034	468
ADIRF_CCCGAAGCCATGGCAAGCAA	ADIRF	349	79	382	33	479	295
ADIRF_CTTGCAGGACCTGAAGCAAC	ADIRF	300	123	267	123	799	350
ADIRF_TCCAGTGTCAGCGGCCGGAG	ADIRF	586	57	630	487	958	311
ADK_CCCAGAGTCAGTATTAAAGG	ADK	250	80	238	71	744	201
ADK_CGAATCGTGATCTTCACCCA	ADK	259	46	230	47	401	174
ADK_CGTAGTAATGAGCATCCACA	ADK	298	45	281	31	684	211
ADK_GAAGTCTGGCTTCTCAGGAA	ADK	193	11	154	15	543	140
ADK_GAATCGTGATCTTCACCCAA	ADK	232	39	221	28	463	196
ADK_TTGCTGCATAGTGGCCAGCA	ADK	537	168	659	493	1385	439
ADM_ACCCAGGTACATCAGGGCGA	ADM	174	28	127	15	86	87
ADM_AGCGGTGTCAGCGCCTAGGA	ADM	273	43	259	55	125	188
ADM_CTTCGCAGCCGGGATGAAGC	ADM	76	41	127	52	114	130
ADM_CTTCTAAGCCACAAGCACAC	ADM	390	197	518	80	752	568
ADM_GGCCGAATAAGGGTCTGGGC	ADM	84	23	53	4	56	22
ADM_GGCCTTCACGTCAGCGAGCC	ADM	306	42	362	120	1125	249
ADM2_ACCCGCGACCCGTCAAACCC	ADM2	479	103	267	85	570	199
ADM2_CCAAGCCCAGCTCCTGCGAG	ADM2	651	116	739	59	1001	576
ADM2_CCGAGGGACTGGGCTTCAGA	ADM2	208	91	180	483	513	195
ADM2_GGAGAGGCTGACCCATAACA	ADM2	249	17	184	40	504	105
ADM2_TGGCAACTCATGGGACCGGC	ADM2	325	98	315	22	391	234
ADM5_AGAAGGCGAGGAGCAACAGC	ADM5	277	15	111	4370	660	178
ADM5_AGTATATGATCTCCGCCAGG	ADM5	66	23	83	1	291	46
ADM5_CCTCGCCTTCTCCGCCCAAG	ADM5	175	76	85	33	95	133
ADM5_GGCAAACTGAAGCCGAGGAG	ADM5	194	147	241	322	426	196
ADM5_GGTCCAACCTAGTCGCAGCC	ADM5	101	42	282	43	316	116
ADM5_TAGGCAAACTGAAGCCGAGG	ADM5	68	54	53	315	32	84
ADNP_ATGCAGAGTGATAGTTGAGG	ADNP	206	109	239	2	194	151
ADNP_GGATGCCTGTGACTGAGAGA	ADNP	128	5	186	11	279	61
ADNP_TGATGGCCTTAAACCTAAGC	ADNP	243	11	144	142	12	147
ADNP_TGGAGTCAAATCTGTAGGCC	ADNP	443	47	573	136	1226	179
ADNP_TTGGGAAGACTCGTCAGACC	ADNP	579	280	742	129	1019	676
ADNP2_ACGGAGCTGTCTGGCCCACA	ADNP2	270	54	239	186	445	130
ADNP2_CAACGTCTACCAGGTCCACA	ADNP2	239	29	133	4	469	240
ADNP2_CGTGTGCACCATTTCTAAAG	ADNP2	1165	299	802	154	1449	784
ADNP2_TACAGGCACAACAGCTGAGG	ADNP2	324	75	378	12	565	114
ADNP2_TGTTTATGGGTCCCACAGGC	ADNP2	658	162	790	113	1065	514
ADO_CATCGTCCGGGTCGTAGGGC	ADO	184	25	122	22	349	93
ADO_CGAGACGGACGGCTTCAGCC	ADO	107	22	100	32	336	71
ADO_CTGCAGTGTGGCCTTGCGCG	ADO	332	65	166	150	417	155
ADO_GCCGATGACTTCTGGTGCGA	ADO	127	11	16	3	84	16
ADO_TGCATGGACAAGCTAGACGC	ADO	381	37	266	9	1007	164
ADORA1_CAATGTTGATGAGGATGGCG	ADORA1	284	3	304	9	406	102
ADORA1_CAGCGACACGATGAAGCAGA	ADORA1	110	46	147	196	177	123
ADORA1_CGCTGTGGACTCACCGGAGA	ADORA1	597	74	532	319	1330	547
ADORA1_GATCAAGTGCGAGTTCGAGA	ADORA1	203	43	226	4	175	141
ADORA1_GCGGAACTTCTGGATGCGGA	ADORA1	75	28	177	1	263	81
ADORA1_TCGCCCTGGTCTCTGTGCCC	ADORA1	121	39	53	55	387	88
ADORA2A_ACGGTCCACACTGCAGAAGG	ADORA2A	781	292	882	279	1334	699
ADORA2A_CATTGGGCCTCCGCTCAGGG	ADORA2A	246	51	196	6	343	100
ADORA2A_CTGGCGGGTGGCCGTTGAGA	ADORA2A	291	139	490	944	775	246
ADORA2A_GGACGAAGCAGGCAATGAAG	ADORA2A	422	96	312	156	280	267
ADORA2A_GGTGTACATCACGGTGGAGC	ADORA2A	126	46	160	5	528	146
ADORA2A_TCACCGGAGCGGGATGCGGA	ADORA2A	188	34	147	75	163	126
ADORA2B_ATGCACAGGTAACCAGCACA	ADORA2B	141	110	347	46	342	312
ADORA2B_CATCTTCAGCCTTCTGGCCG	ADORA2B	328	75	253	102	955	437
ADORA2B_GCACGAAGCAGGCGAGGAAG	ADORA2B	561	153	825	57	1274	543
ADORA2B_TCAATCCGATGCCAAAGGCA	ADORA2B	336	63	418	76	564	293
ADORA2B_TGGAGTCAATCCGATGCCAA	ADORA2B	309	84	355	95	365	194
ADORA2B_TGGCTGCATGGATCTCCCGC	ADORA2B	282	65	292	14	643	204
ADORA3_AGAATGCACCCAGGGAGCCC	ADORA3	89	26	166	23	432	63
ADORA3_AGACTATGACTCACCTGGAG	ADORA3	382	82	328	48	322	215
ADORA3_AGGACCCATTGAGCAGAAGG	ADORA3	240	106	174	112	383	259
ADORA3_ATGGCGCACATGACAACCAG	ADORA3	224	120	130	9	392	174
ADORA3_CAAGTATCGGTCCACAGCGA	ADORA3	401	36	401	695	1074	299
ADORA3_TATGTCCTGCCTGACCAAAG	ADORA3	318	78	461	125	1235	350
ADPGK_CTGGACCGCAAAGAAGAACC	ADPGK	458	246	361	12	973	599
ADPGK_CTTGGCCTTAGTCCTGGGAA	ADPGK	715	231	860	102	997	746
ADPGK_GGTAGACCAGCGTGTGGAAA	ADPGK	156	104	181	216	403	180
ADPGK_TAGGTGAACTGGAATACCAG	ADPGK	225	78	251	87	768	221
ADPGK_TCCAAGGCCTACAGTTCGAA	ADPGK	434	88	613	206	726	458
ADPGK_TTCTCTCACGACCTCTCCAA	ADPGK	241	138	255	21	581	379
ADPRH_AGTCTTTCGGTGTGAAGGAG	ADPRH	650	116	728	740	1623	596
ADPRH_ATCCAAGTGAGCATCGAGAG	ADPRH	638	248	505	281	1062	722
ADPRH_ATGCCCTAGACGTGGGAAGG	ADPRH	362	93	513	180	586	398
ADPRH_CCCTAGCTGTCTCTTCCAGC	ADPRH	94	50	56	24	108	144
ADPRH_GAGTGCAGCTGGAGATGCCC	ADPRH	5	5	19	2	0	9
ADPRH_TTGTGCACCGAGGCACCACC	ADPRH	273	68	178	210	290	146
ADPRHL1_AAGACCATCCGGCACACGGC	ADPRHL1	135	66	226	45	439	142
ADPRHL1_ACGGTGTGTGCCAGGCGAGA	ADPRHL1	569	105	363	2012	255	242
ADPRHL1_CATGCACATCGCAACCGCCG	ADPRHL1	451	128	236	226	749	225
ADPRHL1_GACCCTCATCGAGGTCAGCG	ADPRHL1	403	44	390	119	877	319
ADPRHL1_GGCCTGGACCTCGTTCCCAA	ADPRHL1	66	20	57	5	74	76
ADPRHL1_TCCTTGCAGCAGGAAACAGC	ADPRHL1	267	43	143	13	131	127
ADPRHL2_AGCCAAGGAGGCCTTTGACG	ADPRHL2	287	135	179	46	846	277
ADPRHL2_AGGAGCCTTTCCCGTTAAAC	ADPRHL2	436	184	511	49	894	554
ADPRHL2_CTCGGAAGCGCGAGAGGGAG	ADPRHL2	349	128	242	56	307	336
ADPRHL2_GGAGGCTATTGAAGGCAGAA	ADPRHL2	173	14	142	12	278	117
ADPRHL2_TAGACCAGGCATCGGTGACC	ADPRHL2	299	79	275	104	434	234
ADPRHL2_TGTCAGCTGGGCCGAGAGCC	ADPRHL2	333	56	271	16	919	287
ADPRM_CCAAGCTGAAGGACACAACA	ADPRM	781	147	930	1240	1557	747
ADPRM_CGTCCGGGTAAATGGGAAGA	ADPRM	383	113	460	76	862	461
ADPRM_GGCTGAATCCTCCATTAAAC	ADPRM	570	196	647	276	1273	745
ADPRM_TAACTCCTTCTAGGTTGACG	ADPRM	161	12	149	8	212	168
ADPRM_TACAGGGTGCCATTGAAGAC	ADPRM	549	122	598	37	1323	302
ADPRM_TCAGCCAAGAACAGCTAAAC	ADPRM	954	147	895	364	2172	861
ADRA1A_AACAGTCGTGGACGGGAAGC	ADRA1A	184	31	185	32	671	132
ADRA1A_ACCTCGAAGATGGCGGAGAA	ADRA1A	244	59	530	268	1438	397
ADRA1A_AGGTCTCTCTTGATCCCACG	ADRA1A	297	117	327	76	255	201
ADRA1A_GGGTCCAATGGATATGACCA	ADRA1A	101	55	146	12	242	128
ADRA1A_TCTGAACCCTTTCTCCACGG	ADRA1A	216	75	342	9	432	357
ADRA1A_TCTGCACTAGGCTGCGGGAG	ADRA1A	479	184	463	238	1057	464
ADRA1B_ACCTTGAACACGGCGTCGGG	ADRA1B	72	52	165	9	198	21
ADRA1B_ATCCCACGCTGGTCACCCGG	ADRA1B	113	14	119	7	146	54
ADRA1B_GACACTGAGCAGCGCCAAGA	ADRA1B	128	39	112	2	318	106
ADRA1B_GCCGGCACCCAACGATGACA	ADRA1B	215	52	329	9	544	317
ADRA1B_GGACGGTGAAGCTCAACAGC	ADRA1B	286	53	172	66	421	313
ADRA1B_GGGAAGGCGCACAGCTCGAC	ADRA1B	107	41	150	16	511	125
ADRA1D_CCCATACGTCGCAGAAGGCG	ADRA1D	214	69	157	5	310	107
ADRA1D_CCTAGGCGTCCCACACGAGG	ADRA1D	298	56	95	100	73	137
ADRA1D_GGGCCCTACGGACACCACCA	ADRA1D	179	77	89	68	305	157
ADRA1D_TCGCACAAGATCCGCGCCGG	ADRA1D	257	53	296	42	387	173
ADRA1D_TGTCGCACAAGATCCGCGCC	ADRA1D	134	18	111	15	196	77
ADRA1D_TTTCATCGTGAACCTGGCCG	ADRA1D	488	233	815	194	1588	580
ADRA2A_AGAGGATCTTCTTGAAGGCG	ADRA2A	375	63	228	23	743	270
ADRA2A_CCGCTACTGGTCCATCACAC	ADRA2A	838	177	828	159	1200	599
ADRA2A_GACGAGCACGTTGCCGAACA	ADRA2A	169	34	242	75	676	212
ADRA2A_GCGAGATCAACGACCAGAAG	ADRA2A	592	249	628	165	1489	688
ADRA2A_TGGTCGTTGATCTCGCAGCG	ADRA2A	865	221	1442	248	1834	986
ADRA2A_TTTGAAGAGCGTGCGTGGCA	ADRA2A	470	207	557	185	1070	475
ADRA2B_AGCGGCTGGTCAACACAGCC	ADRA2B	81	14	119	1	122	63
ADRA2B_CCAGTGCAAGCTCAACCAGG	ADRA2B	356	40	366	324	748	336
ADRA2B_CCTCCTGGTTGAGCTTGCAC	ADRA2B	218	70	264	107	400	163
ADRA2B_GATGCACTTGATGCGGCGCG	ADRA2B	105	20	247	3	221	74
ADRA2B_GGATCCTCCGGAAGGCACGG	ADRA2B	95	4	42	5	39	45
ADRA2B_TGATGCACTTGATGCGGCGC	ADRA2B	98	19	206	4	230	90
ADRA2C_AGCACATCCTCTTCCGACGG	ADRA2C	265	112	384	95	437	304
ADRA2C_CATCTACACGGTCTTCAACC	ADRA2C	162	45	125	8	772	115
ADRA2C_CGTAGCTCGCGGGAGGACCA	ADRA2C	141	18	75	10	138	121
ADRA2C_GATGAGCCACACGGCCACGA	ADRA2C	145	38	256	41	463	137
ADRA2C_GGTAGAGCGAGACCAGCGGC	ADRA2C	0	5	24	1	0	24
ADRA2C_TCGAGTTCTTCCTGTCGCGC	ADRA2C	392	58	440	26	1111	223
ADRB1_ACACGAAGGCCATGATGCAC	ADRB1	120	16	123	255	372	107
ADRB1_ACGAAGGCCATGATGCACAG	ADRB1	796	179	911	1015	1851	751
ADRB1_ACTGCTCTGCTGCGCGCGCA	ADRB1	84	4	77	1	84	62
ADRB1_AGAAGGAGCCGTACTCCCAG	ADRB1	176	22	88	7	190	67
ADRB1_CAGCAGGCTCTGGTAGCGGA	ADRB1	172	10	224	13	414	67
ADRB1_GGTCCACAGCTCGCAGAAGA	ADRB1	190	86	139	14	338	291
ADRB2_ACACCATCAGAATGATCACC	ADRB2	188	47	200	134	362	139
ADRB2_CAGACGCTCGAACTTGGCAA	ADRB2	201	122	263	211	622	316
ADRB2_GAGTGGATATCACGTGGAAC	ADRB2	144	20	182	54	458	140
ADRB2_GCCCATGACCAGATCAGCAC	ADRB2	343	78	549	197	804	201
ADRB2_TACTCCAGCAACGGCAACAC	ADRB2	535	181	989	342	1461	550
ADRB2_TGCTGACCAAGAATAAGGCC	ADRB2	271	47	359	129	173	214
ADRB3_ACGAAGAGCATCACGAGAAG	ADRB3	282	131	396	132	1199	301
ADRB3_GGCCGCAGCGGCACAGAAGA	ADRB3	248	50	252	114	626	245
ADRB3_GGCTTTGCCAACGGCTCGAC	ADRB3	175	51	258	37	561	231
ADRB3_TTGCGCCCATCATGAGCCAG	ADRB3	469	146	674	354	1166	575
ADRBK1_CGTGAGCTACCTGATGGCCA	ADRBK1	362	119	1090	401	1381	909
ADRBK1_CTCCTCATAGAATTCCACCA	ADRBK1	470	227	478	88	770	728
ADRBK1_GAAGTACGAGAAGCTGGAGA	ADRBK1	172	13	113	5	550	143
ADRBK1_GGGTGCCGGAAGGCTGACAC	ADRBK1	98	45	135	51	345	188
ADRBK1_TCTCAAAGGTCACCTCGCCC	ADRBK1	246	104	305	37	108	219
ADRBK1_TGGCACTCTTCGAGAAGGGC	ADRBK1	453	75	385	204	559	339
ADRBK2_AAGCAACTTGGCCACGAAGA	ADRBK2	296	159	411	40	750	458
ADRBK2_ACACGGTGTGTTCTCTGAGA	ADRBK2	223	40	151	15	335	164
ADRBK2_CTCCCGAGGTGCTGCAGAAG	ADRBK2	667	183	784	88	2008	554
ADRBK2_GCACGGGTACATGCTGAAAC	ADRBK2	799	167	1272	1192	2692	967
ADRBK2_GCTGAAGCAAGCCCTCCAAA	ADRBK2	306	167	489	38	664	373
ADRBK2_TTTGTCGACTTCTGCAAAGG	ADRBK2	615	355	553	271	1223	840
ADRM1_ATGCAGCTCATCGGACCAGC	ADRM1	129	10	218	10	293	73
ADRM1_CCACGATGAACGTACCAGCC	ADRM1	483	90	425	297	1651	540
ADRM1_CCCAGTAAGCTGGCCAGGCC	ADRM1	476	43	468	40	1281	296
ADRM1_GGACAGGACGTCCGGGAACG	ADRM1	159	18	68	2	166	45
ADRM1_TGACGACTGTGAGTTCAAGC	ADRM1	257	41	161	80	179	148
ADRM1_TTCGTGGCCGCTGCTTCCGC	ADRM1	472	155	488	50	585	294
ADSL_CCTGGCAAACCTCAAGGAGA	ADSL	34	32	54	2	24	91
ADSL_GAAACCTAATGTGGGTAGAC	ADSL	280	53	108	5	469	196
ADSL_GCAGCAACGTTCTGAACGCA	ADSL	544	127	578	323	1332	697
ADSL_GGAGAACATCGACTTCAAGA	ADSL	215	112	240	30	314	241
ADSL_TAGACGGATCTGTTTGGCCG	ADSL	233	52	284	25	330	250
ADSL_TGCCTCCCGCTATGCCAGCC	ADSL	470	36	601	378	1131	313
ADSS_CCTTTCTAGGACTAGAAGGC	ADSS	55	34	45	6	100	77
ADSSL1_AACTAGGGTGACGCTGGGAG	ADSSL1	300	76	240	407	445	164
ADSSL1_CAGTGGGAAACGTACCAAGG	ADSSL1	366	152	265	68	336	216
ADSSL1_CCTGAAGTCCGTCGACAGCC	ADSSL1	392	83	366	41	829	321
ADSSL1_CTGTCTCTCATGCAGGCAAC	ADSSL1	342	50	330	46	372	195
ADSSL1_CTTGGTGTTGATGATGCCGC	ADSSL1	147	23	84	3	239	53
ADSSL1_GGACCCGAGCCTCCAACGAC	ADSSL1	103	22	147	5	164	169
ADTRP_CCAGCATTGCTTACATCAGC	ADTRP	523	55	361	34	736	341
ADTRP_CCAGCCAGGAAGCTTTAGGC	ADTRP	228	26	294	11	513	212
ADTRP_CTATGGCTCTACTTTGAGAC	ADTRP	728	145	852	182	2417	695
ADTRP_GGCAAACACAGGATACACCC	ADTRP	86	125	83	134	224	169
ADTRP_GGGTTTGACATCTACCAGCC	ADTRP	81	20	26	25	123	45
ADTRP_TTGCATGATTCAGCCACACG	ADTRP	367	174	659	69	1043	373
AEBP1_ACTACAATGACCAGATCGAG	AEBP1	176	70	191	168	377	156
AEBP1_CGACAAGTGGGCAGTGGAGA	AEBP1	403	99	513	29	1041	470
AEBP1_CGGCCGGCTCAACATGCAGG	AEBP1	368	137	327	367	458	261
AEBP1_GCAAGCCAGGGAAGCGGCCA	AEBP1	69	11	96	47	253	64
AEBP1_GGTGCTCCCGTGCCTCCACA	AEBP1	31	1	8	9	0	23
AEBP1_TTCGGCGCCAGAAGCAACCC	AEBP1	441	148	449	63	484	413
AEBP2_ATACATGTAGATGGTCAGCG	AEBP2	441	60	563	688	1156	277
AEBP2_GAGACCCGCTCGTTGAGCCC	AEBP2	91	16	100	10	15	61
AEBP2_GGAGAGTAGCGCCGAGAGCC	AEBP2	59	3	87	0	192	38
AEBP2_GGCCGCCGCTATCACCGACA	AEBP2	333	80	311	43	490	262
AEBP2_TGCCGCAGAAGAGGTTGAAG	AEBP2	431	127	396	313	1152	472
AEBP2_TGCTGGAGTTGAACGCCCAC	AEBP2	116	24	187	32	126	101
AEN_AGCCATGGAGCTCTACCGGC	AEN	46	10	94	5	184	74
AEN_CCAAACTTCCTCAGCGAGCC	AEN	548	162	1022	1390	1281	733
AEN_CCAAGGATGTGCTTCGGAAG	AEN	1006	155	828	161	1032	605
AEN_CCTCACCATCCCAAATGCCA	AEN	219	132	235	32	762	301
AEN_GGTGGACATACTTGAGCGCC	AEN	64	15	68	16	90	50
AEN_TCAGGCACAATCCTACACAA	AEN	716	90	1057	973	2500	915
AES_CACGACCTGGACGCGTGCCA	AES	369	84	394	2004	694	363
AES_CCTCTTGGGAGAGGTAGGGC	AES	53	5	52	0	45	34
AES_CGTCCAGGTCGTGCCACAGC	AES	597	109	415	139	1072	320
AES_GAAGACAAGAACGGGCACGA	AES	189	41	166	13	268	148
AES_GATAGAGTTCAGCTCGGGAG	AES	51	15	33	1	104	29
AES_GCTGAACGGGATTTGTGCCC	AES	54	2	35	121	10	19
AFAP1_AGTTCCAAATCAGAGGCCAA	AFAP1	146	44	164	9	277	176
AFAP1_ATAATAACCTTCTGGGAGGG	AFAP1	46	32	149	42	172	147
AFAP1_CGCAGAGCAACTTGGTCCAC	AFAP1	414	164	738	40	1728	388
AFAP1_CTCTGGACGGCGAGAACAAG	AFAP1	783	249	897	190	1278	632
[truncated: 89,321 more rows]

## Sheet: Log2fc scores
Rank	Gene	sgRNA #	log2fc_T14D-T14V
1	TP53	6	2.80358
2	ZNF540	3	2.66171
3	MIS18BP1	5	2.43119
4	TOP2A	5	1.97529
5	RIOK2	4	1.94036
6	POLR3K	3	1.90724
7	PSMB1	5	1.87852
8	PSMG1	5	1.86813
9	FEN1	3	1.81491
10	PPP2R1A	6	1.79371
11	CTU2	5	1.77342
12	IMP4	5	1.71167
13	PDRG1	4	1.70434
14	BAI1	6	1.67272
15	N6AMT1	4	1.66704
16	HIF1AN	4	1.65619
17	WDR61	6	1.65297
18	UTP3	5	1.64943
19	METTL14	5	1.64356
20	C3orf17	6	1.63851
21	NCBP1	6	1.59086
22	RPL8	3	1.5718
23	CPSF3	6	1.54337
24	TRMT61A	6	1.54246
25	XRN2	6	1.53781
26	CTDP1	6	1.53672
27	U2AF1	3	1.53567
28	BYSL	6	1.5271
29	SNIP1	6	1.51932
30	CCNH	6	1.50986
31	CDC20	3	1.50539
32	BUB1B	6	1.50452
33	ECT2	6	1.50399
34	POLA2	6	1.50228
35	ARHGAP42	4	1.49053
36	HGS	6	1.48825
37	UXT	4	1.48466
38	TUT1	6	1.4734
39	C1orf109	6	1.47028
40	ATM	6	1.46697
41	PAFAH1B1	3	1.46292
42	ATP6V1A	6	1.45255
43	CHEK2	5	1.45207
44	TBC1D22B	6	1.44359
45	UBA6	4	1.44267
46	EIF4A1	6	1.44044
47	RAB5A	3	1.42642
48	ZNF764	5	1.42393
49	BEX5	3	1.42011
50	NOL6	5	1.41894
51	RBBP6	6	1.41859
52	PSPH	4	1.41593
53	DDX21	6	1.41578
54	DDX18	5	1.41531
55	CD3EAP	5	1.41095
56	RNPC3	6	1.40926
57	OR6Q1	3	1.40493
58	YARS	6	1.40408
59	TTI1	6	1.39883
60	VAX2	6	1.39014
61	TOPORS	6	1.38952
62	DPM1	3	1.38876
63	TBCC	5	1.38408
64	HDAC3	6	1.38152
65	LRG1	3	1.38022
66	INTS6	5	1.37797
67	ELAVL3	6	1.37732
68	RBBP8	6	1.37667
69	NOP9	6	1.3694
70	NDC80	4	1.36804
71	EXOSC3	4	1.36523
72	DNAAF3	6	1.36125
73	CCDC84	5	1.35966
74	CDC42EP3	3	1.35807
75	PSMB3	4	1.34476
76	RPL36A	3	1.34435
77	QKI	6	1.34266
78	MCM3AP	6	1.33574
79	NRIP2	6	1.33443
80	FKBPL	5	1.3333
81	ELP5	6	1.3318
82	POMC	4	1.33019
83	MCM5	6	1.32998
84	POLE3	3	1.32487
85	UPF1	6	1.31978
86	RNASEH1	3	1.31668
87	PBDC1	3	1.31418
88	GAR1	3	1.31144
89	UNC93B1	5	1.31069
90	PTK2	5	1.30961
91	TLN1	6	1.30805
92	FAM122A	5	1.30474
93	USP7	5	1.30459
94	TOP2B	6	1.30151
95	CENPE	6	1.29598
96	GRIN2C	6	1.29142
97	BRAP	5	1.28848
98	MED29	6	1.28662
99	NDNL2	5	1.2848
100	C11orf54	3	1.27658
101	GFER	5	1.27495
102	RINT1	6	1.27239
103	ZMAT4	4	1.27158
104	UCN2	4	1.26836
105	PSMA2	3	1.26781
106	HMGXB4	5	1.26073
107	OIP5	6	1.25971
108	FAM206A	3	1.25908
109	PRKCI	3	1.25821
110	CCT7	6	1.25699
111	SLC7A6OS	6	1.2533
112	GPR126	6	1.25303
113	CTC1	5	1.2521
114	PURG	4	1.24815
115	TERT	6	1.247
116	C19orf43	5	1.2413
117	RTFDC1	6	1.23757
118	UPF2	6	1.23744
119	MDM2	5	1.2338
120	VPS52	6	1.23291
121	CYP2C18	4	1.23271
122	SEC22C	6	1.22854
123	ISCA1	4	1.22802
124	EXOC3L1	6	1.22583
125	TMOD3	3	1.2226
126	RSU1	4	1.21915
127	SDAD1	4	1.21844
128	COPS3	5	1.21699
129	MRTO4	3	1.21623
130	MAPK14	4	1.21227
131	RPS19BP1	5	1.20943
132	BRCA1	6	1.20826
133	KLF16	6	1.20532
134	MC4R	3	1.20498
135	CRYL1	6	1.20488
136	RIMS1	6	1.20354
137	VENTX	5	1.20271
138	EREG	5	1.2026
139	USP28	5	1.20218
140	RPP38	4	1.19946
141	OR8D1	3	1.19714
142	WARS	6	1.19711
143	PSTK	5	1.19707
144	GTF3C5	6	1.19251
145	UTP18	4	1.19172
146	IL12B	6	1.19118
147	ATR	6	1.18866
148	DCTN1	6	1.18772
149	HSPA14	6	1.18626
150	GNL3L	6	1.18313
151	TEX10	6	1.1831
152	TERF2	6	1.18175
153	MC2R	4	1.18061
154	THRAP3	6	1.17857
155	CCDC64B	4	1.17614
156	CWC22	6	1.17614
157	CCT2	6	1.17402
158	SST	4	1.17388
159	ERCC6L	6	1.17321
160	SASS6	5	1.16964
161	CTNNBL1	6	1.16928
162	PAXBP1	6	1.16571
163	DDB1	5	1.16291
164	HMGCS1	4	1.16115
165	CCT4	6	1.16109
166	VPS53	6	1.15992
167	SS18L2	3	1.15979
168	KDM8	6	1.15967
169	DCAF17	6	1.15921
170	METAP1	6	1.15655
171	ONECUT3	6	1.15615
172	DDX41	6	1.15394
173	SMC1B	5	1.15378
174	CCNA2	6	1.1531
175	WDR92	6	1.15289
176	KCTD4	5	1.15227
177	PDCL	6	1.15179
178	DFFA	6	1.15172
179	UTS2	5	1.1487
180	PPIL4	5	1.14855
181	SQRDL	6	1.14782
182	WARS2	5	1.1467
183	NR2C2AP	6	1.14599
184	GKN1	3	1.14553
185	OPN4	6	1.14552
186	ENTPD4	6	1.14358
187	IPO7	4	1.14252
188	TNFSF10	5	1.14005
189	FASTKD3	4	1.13905
190	RTEL1	6	1.13856
191	INS	3	1.13745
192	CLK4	4	1.13743
193	EFEMP2	6	1.13592
194	ZNF575	5	1.13503
195	DDOST	6	1.13386
196	SRSF2	6	1.1331
197	TUBA1B	3	1.13174
198	SERTAD1	3	1.13162
199	ZFP3	3	1.13158
200	GPN2	6	1.13106
201	UNC45A	6	1.13097
202	MARS	6	1.13096
203	ABCG4	6	1.13012
204	PLAGL1	5	1.12951
205	BMP1	6	1.12407
206	PRPF3	3	1.12122
207	SUGP1	6	1.11985
208	NOC4L	6	1.11886
209	INTU	6	1.11699
210	FLOT2	6	1.116
211	DIDO1	6	1.11554
212	UBE2I	4	1.1143
213	SETDB2	6	1.11313
214	C3orf14	4	1.11159
215	EVPL	6	1.11089
216	PCDH19	6	1.10979
217	CTCF	6	1.10898
218	DMBX1	6	1.10697
219	OR9I1	4	1.10634
220	ZNF229	5	1.10622
221	RTF1	6	1.10542
222	U2SURP	6	1.1041
223	CYP3A43	3	1.10359
224	C6orf10	3	1.10316
225	LIG1	6	1.10264
226	GHSR	5	1.10224
227	KANSL2	6	1.10103
228	TMEM151A	5	1.09802
229	SERTM1	3	1.09599
230	CCL22	5	1.09497
231	KLK5	6	1.09414
232	NUP188	6	1.09357
233	RABL5	6	1.09175
234	DHX16	6	1.09118
235	PRR3	5	1.09025
236	SFXN3	6	1.0901
237	WTAP	4	1.0895
238	BRIP1	6	1.08911
239	C21orf128	4	1.08891
240	LUM	4	1.08875
241	G3BP2	6	1.08849
242	LIN7C	5	1.08773
243	USP39	6	1.08404
244	MAVS	5	1.08356
245	DYNLL2	3	1.08336
246	GPS1	4	1.08265
247	DDX56	6	1.08199
248	LBX1	6	1.08163
249	TFB2M	4	1.08139
250	ZNF577	5	1.08076
251	KIF5A	6	1.08027
252	C1QB	5	1.07824
253	HOOK1	6	1.07806
254	RIPPLY1	5	1.07678
255	KCNA6	5	1.07493
256	MRPL20	4	1.07419
257	MED11	6	1.07375
258	WDR46	6	1.07357
259	MARCO	6	1.07239
260	MAPT	5	1.07118
261	PSMA5	6	1.07092
262	TOMM40L	5	1.07078
263	PUM2	6	1.07072
264	LTA4H	6	1.07017
265	AQR	6	1.06919
266	CDS1	3	1.06808
267	NOB1	3	1.06711
268	PDZK1	3	1.0671
269	RNF20	6	1.06708
270	NUP85	6	1.06658
271	LARP7	4	1.06621
272	INTS9	6	1.06585
273	YTHDF3	6	1.06515
274	MRPS16	4	1.06304
275	BASP1	3	1.06296
276	TRPM4	5	1.06295
277	C6orf195	4	1.06263
278	KIAA0100	5	1.06248
279	VPS37C	5	1.06211
280	MSLN	6	1.05991
281	TMEM119	3	1.05947
282	C1orf204	3	1.05912
283	SNTA1	6	1.05892
284	HTR2C	6	1.05829
285	DDX51	6	1.05761
286	PDE3B	6	1.05607
287	GAB1	6	1.05458
288	ZNF12	3	1.05345
289	RBM14	6	1.0519
290	PNKP	6	1.05098
291	SACM1L	6	1.05088
292	MCRS1	5	1.04962
293	CENPK	3	1.0488
294	KCNE3	5	1.04658
295	WDR19	6	1.04524
296	ANTXR1	6	1.04437
297	PPP1R7	6	1.04397
298	SNRPA	6	1.04393
299	SLC22A25	3	1.04383
300	NOL8	4	1.04373
301	TRIM50	4	1.04221
302	NHLRC4	5	1.04196
303	POLR1E	6	1.04127
304	EXOSC8	6	1.04093
305	CASP6	6	1.04019
306	CD37	6	1.0389
307	POLE	6	1.0377
308	OR2G3	5	1.03541
309	FAT4	6	1.03514
310	MAP2K5	6	1.03483
311	PCID2	6	1.03383
312	LYPD4	4	1.03329
313	HOXC10	4	1.03319
314	PANK3	3	1.03214
315	ARHGAP15	4	1.03112
316	KRT15	6	1.0301
317	CDKL3	4	1.0293
318	TTC27	6	1.02883
319	ZFP1	3	1.02874
320	LSG1	6	1.02806
321	SEPP1	4	1.02648
322	DAD1	3	1.02574
323	IMP3	5	1.02511
324	MED21	4	1.02475
325	DDX23	6	1.0246
326	CCDC103	6	1.02444
327	KIAA1143	3	1.02258
328	SPATA5	5	1.02242
329	MFN2	5	1.0206
330	UBE2K	4	1.01918
331	HHLA1	6	1.01794
332	ADAT3	4	1.01756
333	RLIM	3	1.01754
334	TMPRSS5	6	1.0172
335	ASCC3	6	1.01657
336	DCAF7	6	1.01552
337	NEUROD6	3	1.01548
338	METTL18	4	1.01503
339	DOC2B	5	1.01478
340	POLR2H	4	1.01418
341	SOCS4	4	1.01354
342	AURKA	3	1.01302
343	MNDA	4	1.01297
344	CABP5	3	1.0129
345	CKAP5	6	1.0121
346	GALR3	5	1.01061
347	CCDC64	6	1.01045
348	ANKRD52	5	1.00999
349	CNNM3	5	1.00974
350	RBM19	6	1.00918
351	WDR4	5	1.00915
352	SARS2	6	1.00894
353	ERCC4	6	1.0088
354	SIGLEC10	6	1.00874
355	CSF3R	6	1.00822
356	HAUS3	3	1.00813
357	BNIP1	5	1.00688
358	LAMP5	6	1.00644
359	ILK	6	1.00638
360	POLR1C	6	1.00579
361	CDC42BPG	5	1.00477
362	SEC61A1	6	1.00462
363	PDP2	6	1.00431
364	PRKAG2	6	1.00341
365	RDH14	5	1.00243
366	PRPS2	6	1.00227
367	C16orf46	5	1.00151
368	RAD51AP2	4	1.0014
369	SNUPN	6	1.00118
370	CFDP1	6	1.00089
371	LIPK	6	1.00078
372	BORA	6	0.999908
373	PNMAL2	5	0.999734
374	FAM98B	6	0.998683
375	TRAPPC8	6	0.998296
376	GALK1	5	0.998111
377	VPS28	6	0.995773
378	C18orf21	6	0.995224
379	SREK1	6	0.993878
380	ACSL3	6	0.993715
381	DIABLO	6	0.99309
382	GPR114	6	0.99221
383	KLHL28	5	0.992114
384	COPS4	6	0.991692
385	CD46	3	0.991339
386	RECQL	4	0.991318
387	PUF60	6	0.991112
388	SLITRK1	5	0.990169
389	CRYGA	6	0.989841
390	PKP3	6	0.989538
391	WDR36	6	0.989324
392	NTMT1	5	0.988674
393	DPYS	6	0.988296
394	PRR15L	3	0.988226
395	REEP2	6	0.987828
396	EVL	5	0.987699
397	GLOD5	6	0.986849
398	ANKRD32	6	0.986483
399	COMMD6	3	0.986115
400	CD200	3	0.985245
401	S100A1	6	0.983751
402	KIAA1967	6	0.983439
403	CASC5	6	0.982305
404	LCA5	4	0.981978
405	KTI12	5	0.981362
406	ZNF704	6	0.981146
407	UGT2A1	3	0.980581
408	ODF3B	4	0.980327
409	TUBE1	3	0.979722
410	PWWP2B	5	0.979092
411	DPAGT1	6	0.978447
412	POLR2B	6	0.978019
413	CST9	4	0.977654
414	PRRC2A	5	0.976689
415	ABCA5	6	0.976347
416	NPPA	4	0.976249
417	PPP1CB	5	0.975336
418	CDC73	6	0.975047
419	BANK1	6	0.973238
420	SF3B2	6	0.972852
421	DUSP13	6	0.972668
422	HJURP	6	0.972138
423	C1orf85	6	0.972119
424	FBXO30	5	0.971695
425	IL20	3	0.971543
426	TBK1	6	0.971451
427	NEUROD2	5	0.970542
428	C16orf90	6	0.970169
429	ARL14EPL	5	0.969505
430	RNF148	5	0.968931
431	CNTRL	6	0.968158
432	TRRAP	6	0.968058
433	WFDC12	5	0.968057
434	HGF	6	0.967544
435	KDELC2	6	0.967236
436	GIGYF2	6	0.965313
437	AMICA1	6	0.964991
438	GOLGA7B	6	0.964962
439	ERCC1	5	0.964786
440	CPLX1	4	0.964658
441	MOB3B	5	0.963794
442	TRAPPC13	3	0.963758
443	VEGFB	6	0.963531
444	MAP3K13	5	0.962679
445	CCDC93	6	0.962169
446	SLC17A8	5	0.961394
447	HYLS1	3	0.961221
448	NXPH1	4	0.96103
449	NUP43	6	0.959929
450	IL36G	3	0.959413
451	CIDEC	3	0.958935
452	ZNF407	6	0.958569
453	TBCD	6	0.958355
454	NCEH1	6	0.957723
455	PDK1	6	0.957698
456	NASP	3	0.957565
457	KIAA1211L	6	0.956906
458	LUZP4	3	0.956313
459	USP29	3	0.956157
460	PGPEP1L	6	0.955452
461	LMO2	4	0.955435
462	SLC15A4	6	0.955423
463	C2orf68	6	0.955406
464	P2RY13	3	0.954969
465	RFC5	6	0.954518
466	OBFC1	6	0.95421
467	PPIG	3	0.954038
468	PPP1CA	6	0.953829
469	STAU2	3	0.953466
470	ZNF536	6	0.953095
471	KDSR	6	0.952412
472	CALB2	5	0.952132
473	CASP9	6	0.951677
474	AQP6	6	0.951524
475	ARHGEF37	6	0.95124
476	SAMD4B	6	0.951178
477	SHISA7	6	0.950753
478	TMEM71	6	0.950723
479	SPATA8	5	0.950619
480	UCHL1	6	0.950473
481	DHX36	6	0.950069
482	VRK1	5	0.949976
483	SECTM1	6	0.949582
484	EAPP	6	0.949476
485	NGF	5	0.949281
486	ZNF688	6	0.948681
487	RASA1	6	0.948622
488	GGNBP2	6	0.947518
489	C11orf48	5	0.947379
490	VPS35	6	0.94678
491	YY1AP1	3	0.946777
492	NUP155	6	0.946306
493	SPRYD4	5	0.94439
494	RTTN	5	0.943951
495	FTMT	4	0.943508
496	TTLL3	6	0.942826
497	SLC50A1	6	0.942587
498	UBE2T	4	0.942196
499	WNT1	6	0.941729
500	KIN	4	0.941524
501	TALDO1	6	0.940744
502	TXNRD1	6	0.939582
503	WEE1	6	0.939055
504	C3orf33	3	0.938821
505	PPIL1	4	0.93823
506	OR10W1	4	0.938099
507	MLEC	5	0.937374
508	KIF21B	6	0.937325
509	TAF6	6	0.936744
510	VCAM1	6	0.935651
511	C17orf51	4	0.935538
512	PCLO	6	0.934706
513	SUPT16H	5	0.933263
514	NEDD1	6	0.932905
515	ITGAE	6	0.932529
516	CENPA	6	0.932445
517	TRMT1L	6	0.932322
518	SPATA16	5	0.932271
519	MBD3L1	3	0.932225
520	SNAPC5	4	0.93205
521	NAA15	6	0.931834
522	WDR25	6	0.9315
523	SRCAP	6	0.931468
524	ANKRD35	6	0.931358
525	DDN	6	0.931091
526	SOS1	6	0.930741
527	ACN9	3	0.930511
528	PPEF1	6	0.929779
529	ZBTB49	6	0.929698
530	TADA2A	6	0.929456
531	NAA11	3	0.92943
532	KNTC1	6	0.928893
533	ZFAND1	4	0.928295
534	PRKRA	4	0.927718
535	ARL6	3	0.92747
536	RTDR1	6	0.927263
537	GEN1	4	0.924819
538	GATA5	6	0.923678
539	PSMA1	3	0.923633
540	ZNF394	6	0.923583
541	ITSN1	6	0.922279
542	EIF3K	6	0.922203
543	EXD1	6	0.921636
544	NOP2	6	0.921437
545	OR10S1	4	0.920864
546	SEPT2	6	0.920792
547	TTC18	5	0.920722
548	LRIF1	6	0.920718
549	SETD6	6	0.920051
550	TREM2	5	0.918914
551	SPDL1	5	0.918518
552	REL	6	0.917762
553	BRAF	6	0.91698
554	ANO9	6	0.91681
555	RAI2	4	0.916742
556	MRPL55	6	0.916626
557	EXOC2	6	0.915283
558	OCIAD1	5	0.915188
559	KIAA1731	6	0.914892
560	KLHL38	6	0.914842
561	CDK5R2	6	0.914711
562	DIP2A	5	0.914683
563	FAM19A5	5	0.914424
564	PSENEN	3	0.914228
565	SPCS1	6	0.913369
566	HILPDA	3	0.912972
567	MYH7	6	0.912823
568	NKX3-1	6	0.912492
569	TM9SF1	6	0.911108
570	ADPRHL2	6	0.910423
571	ORC5	5	0.910111
572	PAPD5	6	0.910015
573	TMCO4	6	0.909844
574	FAT2	6	0.909186
575	PPIA	3	0.908853
576	PPP1R21	6	0.908553
577	IQCE	5	0.907579
578	CHCHD6	6	0.907326
579	NDRG3	5	0.90732
580	NEDD4L	6	0.906585
581	TCHHL1	5	0.906147
582	GSTP1	6	0.905878
583	HEPN1	4	0.90514
584	GNLY	4	0.904906
585	RACGAP1	3	0.904751
586	BRD8	6	0.904696
587	TRNAU1AP	6	0.904092
588	GMPR2	5	0.903408
589	PPIL2	6	0.903337
590	MRPL10	5	0.902544
591	LUZP1	6	0.902486
592	ARHGAP24	6	0.90241
593	SNX2	6	0.901254
594	STX1A	6	0.901026
595	TRIP6	6	0.900787
596	MLANA	4	0.900521
597	METTL7B	6	0.900451
598	TAS2R4	4	0.90009
599	CALML6	5	0.90004
600	CADM3	6	0.899824
601	SH3D21	5	0.899345
602	MSH6	6	0.8993
603	CALN1	6	0.898964
604	HPS4	6	0.896767
605	GOLM1	5	0.89662
606	LRBA	6	0.896531
607	USP36	6	0.895935
608	ELAC2	6	0.895815
609	LIN9	6	0.895313
610	SHFM1	5	0.895106
611	TMEM185B	4	0.894803
612	TBC1D24	6	0.894656
613	NOL3	5	0.893808
614	TTC13	6	0.893542
615	SLC6A16	6	0.892459
616	C7orf76	4	0.892274
617	SHPRH	5	0.8922
618	FABP1	4	0.892075
619	FAM73B	6	0.891649
620	MTDH	4	0.89139
621	ARHGAP12	6	0.89138
622	TRIM41	6	0.890975
623	ATP6V1C1	4	0.890795
624	COQ10B	3	0.890306
625	DGKA	6	0.889463
626	ABCC10	6	0.889247
627	C2CD4A	4	0.888993
628	TMEM170A	5	0.88855
629	PLEKHA1	6	0.888385
630	USP34	6	0.887852
631	MPC2	3	0.887315
632	DYNC1H1	6	0.887161
633	SLC25A26	6	0.887154
634	FRMPD3	6	0.886711
635	PHKG1	4	0.885911
636	MEAF6	4	0.885693
637	KCNMB2	6	0.885687
638	RWDD2B	3	0.885513
639	NTRK1	5	0.884725
640	MEX3D	6	0.884716
641	HNRNPU	6	0.884668
642	MED14	6	0.884647
643	ARHGAP30	6	0.884549
644	SLFN12	3	0.884503
645	TDRD6	5	0.884367
646	TEAD3	6	0.88424
647	GINM1	4	0.884172
648	NOVA1	6	0.883947
649	PRKAG3	6	0.883239
650	EFNA1	3	0.883233
651	ZNF124	3	0.883077
652	AIG1	6	0.882656
653	GLUL	3	0.882253
654	NELFA	6	0.88131
655	SMYD3	6	0.88064
656	FAHD1	4	0.880452
657	C9orf24	6	0.880344
658	SP6	5	0.880167
659	RIMS3	5	0.879745
660	SEC24D	6	0.879507
661	KDM2A	6	0.879361
662	SLC35A3	3	0.87928
663	ANAPC7	5	0.879218
664	FAM89A	6	0.878945
665	SUCO	6	0.878057
666	RAB41	6	0.878003
667	TIMP3	6	0.877793
668	PPP2R3A	6	0.877748
669	ANAPC2	5	0.877388
670	PMS1	5	0.876863
671	UROD	5	0.876805
672	MRE11A	5	0.876681
673	PIBF1	6	0.876656
674	DAGLA	6	0.876416
675	SPATA7	6	0.876354
676	MPHOSPH9	6	0.875462
677	CDKN2D	6	0.875352
678	RXFP4	6	0.874765
679	TRA2B	6	0.874537
680	TTPAL	5	0.874329
681	ACOT13	5	0.874163
682	C17orf59	4	0.874093
683	PTPRC	6	0.873722
684	LSM7	6	0.873375
685	TMEM154	3	0.873291
686	KIF2C	6	0.872766
687	ATP5B	5	0.872126
688	OGDHL	5	0.871951
689	C15orf61	5	0.871567
690	S100A3	3	0.870712
691	GTF2A1	6	0.870524
692	SEMA3A	6	0.870379
693	KPNB1	6	0.870173
694	IL1RL2	5	0.870126
695	ALG6	6	0.870118
696	NEK5	6	0.870061
697	FRAT1	6	0.870043
698	FAM96B	6	0.869957
699	CCRL2	3	0.869521
700	ERLIN1	5	0.869295
701	SYCE2	6	0.868867
702	ZNF638	6	0.868632
703	CXCR7	3	0.86719
704	OC90	6	0.866914
705	EMC4	6	0.866778
706	USP45	5	0.866693
707	LINGO4	5	0.866567
708	ADAM8	6	0.866508
709	MYLK4	6	0.865974
710	KRT23	6	0.865691
711	OR51I1	4	0.865653
712	SLC41A3	6	0.865372
713	GSS	6	0.865303
714	CLEC4F	6	0.864744
715	ACTN1	6	0.86452
716	VPS25	6	0.864337
717	EXD3	6	0.864177
718	PANK4	6	0.864177
719	BRD1	6	0.864154
720	MLLT4	6	0.863931
721	RBM39	6	0.863264
722	FMN2	6	0.863105
723	CDH2	6	0.863035
724	EXOC8	6	0.862684
725	TRMT1	5	0.862683
726	MSH2	6	0.861791
727	BLACE	4	0.861759
728	FZD6	6	0.861561
729	MORF4L2	4	0.861545
730	TMEM221	6	0.861435
731	IL1RL1	5	0.861322
732	IMPAD1	6	0.861215
733	ASPRV1	4	0.861189
734	ABCA8	6	0.861116
735	RC3H2	6	0.861053
736	SLC6A13	5	0.860561
737	KBTBD7	4	0.860523
738	GLYR1	6	0.8605
739	PSMB2	6	0.860483
740	NEK6	6	0.859497
741	SPINK5	5	0.859217
742	CENPT	6	0.859183
743	FNTB	6	0.859167
744	HNRNPUL2	6	0.858974
745	GOSR1	6	0.858675
746	ZC3H8	5	0.858578
747	STXBP4	6	0.858516
748	RAB4A	6	0.858384
749	CRY2	6	0.858366
750	TRIM29	6	0.858228
751	B3GALNT2	6	0.857838
752	MRPS28	5	0.857024
753	NCAPD3	6	0.856923
754	TAF1B	6	0.856758
755	MYSM1	6	0.855822
756	UBR7	6	0.855714
757	NBAS	6	0.855677
758	C9orf37	5	0.855297
759	ALOX12B	6	0.85482
760	ARHGEF10	6	0.854456
761	SLC39A7	6	0.854391
762	MECOM	6	0.854261
763	PGD	6	0.853985
764	CCNT1	6	0.853909
765	PDPK1	5	0.853355
766	ZNRD1	5	0.85307
767	ATRX	6	0.852885
768	GTPBP8	4	0.852873
769	PABPC5	4	0.85272
770	CYLC2	3	0.852354
771	STON2	6	0.852254
772	POLR1B	6	0.851856
773	ZCWPW1	6	0.851642
774	NFKB1	6	0.850783
775	TRIM67	6	0.850744
776	CD79A	6	0.850203
777	FAM117B	6	0.849771
778	KRI1	6	0.849693
779	POU6F1	6	0.84965
780	MANF	3	0.849585
781	GRAMD4	5	0.849548
782	ARID3C	6	0.848958
783	ZC3HAV1L	6	0.848661
784	ANKRD17	6	0.848626
785	SLC22A8	6	0.848608
786	FLII	6	0.848208
787	LRRC17	5	0.847784
788	CSGALNACT2	3	0.847077
789	AK7	6	0.846503
790	EIF6	5	0.846275
791	ST3GAL2	6	0.846063
792	FAM179B	6	0.84588
793	POLRMT	6	0.845859
794	FAM26E	6	0.845227
795	VASP	6	0.845167
796	BTN3A1	4	0.845018
797	CPA4	6	0.844979
798	MAML3	6	0.844822
799	TAP2	6	0.844427
800	KLRB1	4	0.844138
801	E2F5	4	0.843908
802	FBXO8	3	0.843838
803	CTCFL	6	0.843455
804	OR4F15	3	0.843355
805	OR6Y1	4	0.843277
806	SCAND3	5	0.842729
807	ZMAT5	4	0.842709
808	FASLG	4	0.842558
809	IPO4	6	0.842494
810	CD99L2	6	0.842453
811	NRIP3	5	0.842284
812	GIPC1	6	0.842116
813	MTA2	6	0.84193
814	ZZZ3	6	0.841868
815	C3AR1	6	0.841857
816	TPR	6	0.841806
817	TEX264	5	0.841695
818	TOX4	3	0.841683
819	WDFY3	6	0.841661
820	FAM129C	6	0.840743
821	TMEM82	6	0.840709
822	PPP2R5C	6	0.840416
823	WNT7B	5	0.8399
824	ARMC2	5	0.839847
825	CACNA1F	6	0.839731
826	KBTBD8	6	0.839562
827	SLC5A11	6	0.839411
828	SLC7A3	6	0.839285
829	PTRF	6	0.838999
830	HECA	6	0.83868
831	RGAG1	5	0.838644
832	LSM11	6	0.83847
833	R3HDML	6	0.838447
834	PHGR1	3	0.838308
835	HAAO	6	0.838033
836	GABRA6	6	0.837798
837	BTAF1	5	0.837791
838	GIPC2	6	0.837282
839	LHX1	6	0.83685
840	DEDD	5	0.836663
841	PYGM	6	0.836134
842	NOS1AP	6	0.835967
843	FEZ1	6	0.835961
844	STRIP1	6	0.835018
845	NDUFA8	6	0.834884
846	RPL13A	3	0.834679
847	CRYGD	4	0.83437
848	CASC1	6	0.834183
849	GOLGA2	6	0.834141
850	GNB2	5	0.833488
851	IL23A	6	0.833469
852	ULK3	6	0.833204
853	ANXA11	5	0.833035
854	HMGB4	4	0.832633
855	KIAA1432	6	0.832601
856	GRM8	5	0.832554
857	PENK	6	0.832081
858	RAB18	4	0.831639
859	PRDX5	4	0.83107
860	KAT2B	6	0.830921
861	NEIL1	6	0.830137
862	NFIA	6	0.830105
863	SEH1L	6	0.829928
864	SNRPD3	5	0.829849
865	PLCH1	6	0.82958
866	TBCB	6	0.828879
867	CLUL1	4	0.828858
868	DPH5	5	0.828706
869	HACL1	6	0.828682
870	C10orf71	6	0.828529
871	RHEBL1	6	0.828011
872	SCAND1	4	0.827924
873	TIPARP	5	0.827376
874	HMGCR	6	0.82732
875	LRRC43	6	0.827252
876	PDCD7	6	0.827158
877	C1orf131	6	0.826916
878	WEE2	6	0.82666
879	ZNF7	6	0.825855
880	AGT	5	0.825607
881	PYDC1	4	0.825488
882	TBC1D17	5	0.825293
883	HORMAD2	4	0.825204
884	CD79B	6	0.825068
885	CPNE8	3	0.824376
886	DUSP22	4	0.82389
887	PSME4	6	0.823018
888	PTBP1	6	0.82275
889	KCMF1	6	0.822739
890	SCPEP1	6	0.822726
891	ENOPH1	4	0.822635
892	ZNF778	4	0.822315
893	SAA4	3	0.822315
894	MAD2L2 (REV7)	5	0.821814
895	PLEKHH3	5	0.821767
896	PSMB11	3	0.821608
897	WDR53	3	0.821287
898	RAB34	6	0.821011
899	UBR5	6	0.820891
900	PPP1R3F	6	0.820706
901	SPOCK3	6	0.820207
902	PLRG1	6	0.820014
903	FNDC9	4	0.819864
904	XYLB	6	0.819619
905	DLAT	5	0.819562
906	ARHGEF6	6	0.819421
907	ANTXR2	6	0.81932
908	DCTN4	6	0.81931
909	PIK3C3	6	0.819251
910	NOTO	6	0.819165
911	PAF1	6	0.818828
912	AGR2	3	0.818722
913	DUSP5	3	0.818482
914	DPEP2	6	0.818446
915	DTNBP1	6	0.817951
916	TOR1A	5	0.817789
917	RRP15	4	0.817758
918	PHIP	6	0.81741
919	GFPT1	6	0.817144
920	ADRA1B	6	0.817018
921	WDR70	3	0.816855
922	SUCLG1	6	0.816765
923	TET2	6	0.815974
924	ZNF786	6	0.815686
925	FAM69A	4	0.815629
926	ASCL3	4	0.815554
927	UBE2O	6	0.815549
928	BLM	6	0.815242
929	POP5	6	0.81516
930	PDE7A	6	0.814996
931	MPO	6	0.814961
932	BRF1	6	0.814881
933	OR4D6	5	0.81475
934	COL11A1	6	0.814297
935	MICAL2	6	0.81378
936	PDZD8	6	0.813651
937	ANKUB1	4	0.813413
938	ATF7	6	0.813026
939	CDC14B	6	0.812966
940	EIF3I	5	0.812475
941	CCR1	6	0.812451
942	SIX5	6	0.812411
943	TPGS1	6	0.812294
944	WDR5	5	0.811826
945	NDUFAB1	3	0.811535
946	ARGLU1	6	0.811503
947	OR5I1	3	0.811481
948	NUP54	4	0.811387
949	BCAP31	5	0.811361
950	ST8SIA1	6	0.810731
951	EIF3M	6	0.810114
952	TMEM14E	3	0.810006
953	DRAP1	6	0.809684
954	CUL2	6	0.809462
955	ARSB	5	0.808798
956	MXD1	6	0.808427
957	RRP1	5	0.808421
958	ERBB4	6	0.808358
959	TCAIM	6	0.808079
960	CRTAM	6	0.808072
961	UQCR11	4	0.807834
962	ZCCHC5	5	0.807741
963	FXYD5	5	0.807712
964	RAB33B	4	0.807638
965	SEPT10	3	0.807407
966	SNAI1	5	0.80723
967	FNDC8	5	0.80693
968	HOXD13	6	0.806924
969	WRAP53	5	0.806585
970	PFDN5	4	0.806476
971	FDXR	6	0.806282
972	SELE	6	0.80626
973	CDH18	6	0.806127
974	BTBD16	6	0.806067
975	INSR	6	0.805925
976	RPAIN	5	0.805776
977	NLRC4	6	0.805257
978	C2orf80	3	0.805151
979	PTPRR	6	0.804796
980	USH1G	5	0.804613
981	ZCCHC13	4	0.80452
982	TTC12	6	0.804502
983	EIF3A	5	0.804452
984	ATXN1	6	0.804386
985	ROM1	5	0.804269
986	LANCL2	6	0.804176
987	CD2AP	6	0.804161
988	GRWD1	6	0.803711
989	DIMT1	6	0.802867
990	PSMG3	4	0.802622
991	MRPL37	6	0.802405
992	EPPK1	5	0.802337
993	GATAD2B	6	0.802288
994	CBY3	6	0.802027
995	STK32C	6	0.801958
996	LHPP	6	0.8019
997	C16orf52	4	0.801791
998	ANAPC15	6	0.801788
999	ORC3	5	0.80162
1000	TIMM21	4	0.8016
1001	CHGA	6	0.801538
1002	C16orf80	6	0.801358
1003	SLC24A4	6	0.801148
1004	CENPM	6	0.801119
1005	GABRD	6	0.801027
1006	GEMIN5	6	0.800755
1007	RHBDL2	6	0.80065
1008	CLEC3B	5	0.800146
1009	OBSL1	6	0.80005
1010	SH3TC1	6	0.799945
1011	LECT2	6	0.79988
1012	PTX4	5	0.799768
1013	ZSWIM5	6	0.799765
1014	PPAN	6	0.799549
1015	GALNTL5	3	0.799068
1016	IPO11	6	0.798684
1017	ZAR1L	5	0.798461
1018	PALB2	6	0.79846
1019	FANCL	3	0.798247
1020	HCN4	6	0.798058
1021	LBP	6	0.797753
1022	C22orf46	6	0.797452
1023	PDCD4	6	0.797377
1024	TOB2	3	0.796829
1025	ZNF155	3	0.796451
1026	ST6GALNAC2	6	0.796194
1027	HAUS4	4	0.796167
1028	POC5	5	0.795842
1029	RAET1E	3	0.795842
1030	ZNHIT2	6	0.795467
1031	CSNK1G3	5	0.795379
1032	ZNF195	3	0.795271
1033	ENPP2	6	0.795164
1034	ZRSR2	3	0.795125
1035	PPWD1	6	0.795035
1036	RTN3	3	0.794581
1037	ZBTB7A	6	0.794387
1038	MCM4	6	0.794303
1039	CST5	4	0.794215
1040	PSMD11	6	0.794208
1041	MSLNL	6	0.794051
1042	GIMAP8	6	0.793875
1043	TRIM17	6	0.793799
1044	ATPIF1	3	0.793553
1045	ZNF324	5	0.793542
1046	JKAMP	3	0.793376
1047	TMEM8A	6	0.793362
1048	NMU	3	0.793085
1049	CLCA2	6	0.793073
1050	NUBP2	5	0.792748
1051	DCLRE1B	6	0.792705
1052	C15orf41	6	0.792317
1053	HIST1H1A	4	0.792277
1054	APOL5	6	0.792051
1055	CAMKV	6	0.791616
1056	EVC	5	0.791501
1057	TANGO6	6	0.791368
1058	OR5B17	3	0.791264
1059	TCHP	6	0.790206
1060	SHISA4	6	0.789974
1061	PYGO2	6	0.789817
1062	CMTM2	6	0.789697
1063	NR3C1	6	0.789194
1064	ARL14EP	3	0.789032
1065	CSTF3	5	0.788872
1066	AARS2	6	0.788752
1067	PAPOLG	6	0.788002
1068	MTRF1	6	0.787906
1069	FANCC	6	0.787861
1070	LCN9	6	0.787701
1071	DBR1	6	0.787159
1072	CR2	6	0.786879
1073	ACTR1A	5	0.786746
1074	FAM92B	6	0.786588
1075	KCNQ4	6	0.786572
1076	LYRM1	5	0.786146
1077	ZFP41	3	0.785731
1078	COX8A	4	0.785585
1079	CCDC109B	6	0.78555
1080	RNF40	6	0.785526
1081	NEDD4	6	0.785208
1082	AUTS2	6	0.784841
1083	APOBEC3H	6	0.784725
1084	SPATA5L1	6	0.784641
1085	NRXN2	6	0.784602
1086	CCDC36	6	0.784512
1087	RNF130	6	0.784159
1088	KRT37	3	0.784065
1089	MICU1	6	0.783746
1090	NABP1	6	0.783723
1091	CCDC57	6	0.783697
1092	PRAC	4	0.783634
1093	CABP4	6	0.783515
1094	SLAMF1	6	0.782824
1095	RBM28	6	0.782657
1096	TOM1	6	0.782387
1097	HUWE1	5	0.782324
1098	S1PR3	6	0.782076
1099	TMEM209	6	0.78205
1100	SEMA4B	6	0.782021
1101	CHMP6	6	0.782004
1102	BCL2L11	4	0.781994
1103	MAFF	3	0.781904
1104	HHIPL1	6	0.781442
1105	UBALD1	5	0.78117
1106	RAB11FIP4	6	0.78093
1107	VAT1	6	0.780894
1108	NTHL1	6	0.780812
1109	SNW1	5	0.780774
1110	SHMT1	6	0.780731
1111	REPIN1	6	0.780582
1112	USF1	6	0.780547
1113	CDKL4	4	0.780274
1114	FARP1	6	0.780208
1115	EPS8L2	6	0.780159
1116	ANXA7	6	0.780106
1117	CCDC104	5	0.779504
1118	KLHDC2	6	0.779501
1119	MCMBP	6	0.779193
1120	PON3	6	0.779054
1121	FOXK2	6	0.779051
1122	PAX8	6	0.778938
1123	HOXB6	6	0.778761
1124	NACA	5	0.778686
1125	ITM2C	6	0.778676
1126	SNRPB	6	0.778461
1127	SEC63	6	0.778274
1128	PIM2	6	0.778046
1129	OR51F1	3	0.777851
1130	DROSHA	6	0.777811
1131	HSD17B11	3	0.777396
1132	POPDC2	6	0.777345
1133	ZNF319	4	0.777214
1134	THTPA	5	0.776761
1135	IGFL2	3	0.775935
1136	DCTD	6	0.775809
1137	DDX55	6	0.775473
1138	CFLAR	6	0.775361
1139	WDR48	6	0.775125
1140	CERS6	6	0.775097
1141	KLF10	6	0.774966
1142	PPP1R35	6	0.77461
1143	OASL	6	0.774548
1144	SERPIND1	6	0.774229
1145	GRIPAP1	5	0.774052
1146	E4F1	6	0.773629
1147	TTC26	6	0.773135
1148	CAPN3	5	0.773076
1149	MYBPHL	6	0.773076
1150	BCHE	3	0.772955
1151	STPG2	6	0.77293
1152	NAA40	6	0.772705
1153	HSF4	6	0.772545
1154	TAF8	6	0.772402
1155	RPH3AL	6	0.772342
1156	PPY	3	0.772108
1157	CDK9	6	0.771882
1158	APOL3	6	0.771827
1159	POLK	6	0.771768
1160	STRADA	5	0.77174
1161	APOBEC2	5	0.771386
1162	LIPE	5	0.771306
1163	KDM4D	5	0.770246
1164	ABCB7	6	0.77018
1165	SRF	6	0.770141
1166	MDFI	6	0.770095
1167	DIO2	6	0.76991
1168	MUL1	6	0.7697
1169	ESRP2	5	0.769633
1170	C16orf62	6	0.769335
1171	MED20	6	0.769226
1172	FAR1	4	0.769149
1173	TTC32	5	0.769143
1174	TBC1D4	6	0.769023
1175	SNAPC2	6	0.768638
1176	GPRASP1	5	0.768286
1177	KERA	6	0.768267
1178	TMEM216	5	0.768182
1179	CAPN2	6	0.767925
1180	UBL3	3	0.767422
1181	LRRC24	6	0.767257
1182	RBM3	5	0.767187
1183	COL4A5	5	0.767151
1184	DKKL1	6	0.766839
1185	MARS2	5	0.766674
1186	POLD1	6	0.766642
1187	LENG1	5	0.766596
1188	C1orf229	3	0.766521
1189	LRRC2	5	0.76651
1190	CC2D2A	6	0.766501
1191	BPTF	6	0.766416
1192	PLEKHD1	6	0.766053
1193	CDH3	6	0.765842
1194	ID3	5	0.765828
1195	NUPR1L	3	0.765745
1196	NXPE3	6	0.76557
1197	CDHR1	6	0.765526
1198	SHMT2	6	0.76549
1199	TRIM59	4	0.765292
1200	HMMR	4	0.765129
1201	DCPS	6	0.764963
1202	CEP120	6	0.76484
1203	SEPSECS	6	0.764727
1204	SPINK1	3	0.764639
1205	KIAA1614	6	0.764138
1206	SLC2A11	6	0.764135
1207	C13orf35	4	0.76376
1208	CLDN8	4	0.763639
1209	EIF4E3	5	0.763557
1210	AHI1	6	0.763218
1211	C1orf115	6	0.762708
1212	ANO4	6	0.762518
1213	ZNF45	3	0.762173
1214	KRTAP29-1	4	0.76204
1215	POLR3H	6	0.762032
1216	NR2F2	6	0.761977
1217	FMNL2	6	0.761515
1218	BRWD1	6	0.761451
1219	ASB16	6	0.761272
1220	PGLYRP2	6	0.761211
1221	LINGO1	6	0.761008
1222	COL5A1	6	0.760749
1223	CENPC1	5	0.760684
1224	HAND2	5	0.76051
1225	FBXW2	5	0.760321
1226	STH	4	0.759922
1227	MOGS	6	0.759917
1228	DIS3L2	6	0.759819
1229	UCHL3	4	0.759527
1230	RBM4B	4	0.759509
1231	AKNAD1	6	0.759383
1232	NANP	5	0.759066
1233	BPI	6	0.758972
1234	MCM10	5	0.758911
1235	SMG6	6	0.758874
1236	TMX3	5	0.75816
1237	LRRTM1	5	0.758059
1238	KRT77	5	0.758053
1239	ZBED6	5	0.757885
1240	KCTD10	5	0.75786
1241	GNB1L	6	0.757555
1242	FCAR	6	0.757177
1243	ATP1B1	6	0.757144
1244	TMEM233	5	0.757014
1245	FNIP2	6	0.756804
1246	PIWIL3	6	0.756728
1247	SRGN	5	0.756667
1248	SERPINB11	5	0.756565
1249	LCN15	6	0.756544
1250	VPS4B	6	0.756513
1251	BRF2	6	0.756401
1252	EHD2	5	0.756099
1253	IL17C	6	0.755975
1254	MAT2A	6	0.755905
1255	ELP6	6	0.755899
1256	CD160	6	0.755885
1257	C1orf226	6	0.755758
1258	PKN3	6	0.755705
1259	PIH1D3	3	0.755702
1260	RSPH6A	6	0.755203
1261	MYADM	6	0.755126
1262	AKR1D1	6	0.75493
1263	EIF5B	6	0.754905
1264	COL6A2	6	0.754603
1265	CEP72	6	0.754597
1266	HMCN1	6	0.754415
1267	ADCY5	6	0.753799
1268	ZNF283	3	0.753706
1269	QARS	5	0.753705
1270	ATXN10	6	0.753684
1271	NDUFB11	6	0.753609
1272	KCTD2	6	0.753363
1273	SV2B	6	0.753241
1274	SSMEM1	4	0.753165
1275	SIGLEC15	6	0.753066
1276	FBXO25	5	0.752904
1277	SZRD1	5	0.752556
1278	GLCE	6	0.752545
1279	UBE2B	5	0.752545
1280	ENTPD5	6	0.752469
1281	SUZ12	5	0.752453
1282	RPS4Y1	3	0.752391
1283	UBE3D	5	0.752291
1284	CPED1	6	0.752198
1285	SGSM1	6	0.752066
1286	HOXD12	5	0.75187
1287	NUDT17	6	0.751849
1288	MMP20	6	0.751823
1289	NAPA	6	0.751762
1290	NEURL	6	0.75171
1291	AP2A2	6	0.751151
1292	CHRM4	6	0.750992
1293	HES3	5	0.750838
1294	AIM1L	6	0.750757
1295	THAP11	6	0.750413
1296	TCF25	6	0.750145
1297	MBD6	6	0.750106
1298	PYCR2	5	0.74983
1299	CCDC94	6	0.749826
1300	DGCR14	6	0.749621
1301	MOGAT1	5	0.749605
1302	PPP1R11	4	0.749397
1303	NPY1R	3	0.74919
1304	MDGA2	6	0.748843
1305	VMP1	4	0.748698
1306	CPVL	5	0.748562
1307	FBXO17	6	0.748193
1308	KDM6B	6	0.747627
1309	TRAK1	5	0.747587
1310	TBC1D23	6	0.747433
1311	PRRG1	4	0.747404
1312	ABHD15	6	0.747372
1313	KLHL2	6	0.746605
1314	NAA35	6	0.746592
1315	PSMA7	6	0.746573
1316	HSCB	6	0.746487
1317	KIAA1549L	5	0.746468
1318	SNCAIP	6	0.746415
1319	MAB21L2	4	0.746343
1320	RFC3	6	0.746236
1321	CCL14	5	0.746206
1322	ART1	5	0.745708
1323	PTGDS	6	0.745494
1324	RNF139	6	0.745283
1325	BRAT1	5	0.745063
1326	MMS19	5	0.74501
1327	GPR174	4	0.744989
1328	NCR3LG1	6	0.744944
1329	ALDH1A3	6	0.744804
1330	KAT7	6	0.744638
1331	CD2	5	0.7442
1332	AKAP6	5	0.743841
1333	BMS1	6	0.743838
1334	PPP2R5D	6	0.743821
1335	TSTD2	6	0.74353
1336	DHX35	6	0.743519
1337	ZNF524	6	0.74332
1338	ATP13A4	6	0.743094
1339	L1CAM	6	0.743049
1340	C11orf92	3	0.743019
1341	SULF1	6	0.742909
1342	TIFA	4	0.742784
1343	VNN1	6	0.742666
1344	OR10A3	3	0.742561
1345	KRT32	6	0.742531
1346	SLC5A8	6	0.74223
1347	PRPF18	6	0.742218
1348	ANKRD62	4	0.741977
1349	ASGR1	6	0.741973
1350	ZNF250	6	0.741868
1351	ODF2L	3	0.741848
1352	PPP2R2B	6	0.741783
1353	FOXN2	5	0.741686
1354	EDEM1	6	0.741656
1355	PPP1R3G	6	0.741439
1356	FAM159B	3	0.740894
1357	DDX27	6	0.740629
1358	ASB18	6	0.74055
1359	TRAPPC11	6	0.740514
1360	PLAC1	3	0.740479
1361	POLB	5	0.74031
1362	FGF21	6	0.739985
1363	VWA5A	6	0.739783
1364	LSP1	6	0.739771
1365	ZBTB11	6	0.739258
1366	AGFG2	6	0.739167
1367	SLC33A1	4	0.73912
1368	ATP2C1	6	0.739112
1369	NXNL2	6	0.738964
1370	RASSF4	6	0.73877
1371	DMBT1	6	0.738587
1372	ARHGEF5	3	0.738535
1373	EDNRA	6	0.738497
1374	KAT8	6	0.738037
1375	JSRP1	5	0.737824
1376	WRB	6	0.737759
1377	UBQLN2	6	0.737689
1378	RNASE3	4	0.737568
1379	OVGP1	6	0.737495
1380	AAMP	6	0.737489
1381	PDE8A	6	0.737402
1382	ANKLE2	6	0.737171
1383	RELA	6	0.737069
1384	FGL1	3	0.737056
1385	BEND2	6	0.736975
1386	OR13H1	4	0.736906
1387	MROH1	5	0.736878
1388	ZNF528	3	0.736745
1389	PPFIA1	6	0.73667
1390	ICA1	6	0.736536
1391	GNMT	6	0.73653
1392	ACAP3	6	0.736438
1393	IFIT5	5	0.736156
1394	DDI2	6	0.736119
1395	KLHL10	6	0.736003
1396	OR11L1	5	0.735928
1397	TTI2	6	0.735888
1398	NARS	6	0.735849
1399	NUDT9	6	0.735834
1400	MS4A14	5	0.735806
1401	OR10A4	5	0.734953
1402	NAP1L3	5	0.734932
1403	GTPBP4	6	0.734901
1404	LMF1	6	0.734898
1405	ZNF530	3	0.734863
1406	PWWP2A	6	0.734836
1407	TMEM237	6	0.7344
1408	CCDC85A	6	0.734033
1409	DZIP1L	6	0.733817
1410	SMC4	6	0.733631
1411	MCEE	3	0.733601
1412	EXOC1	6	0.733342
1413	AFAP1L2	6	0.733236
1414	SLC9A4	6	0.733092
1415	ADAM11	5	0.732961
1416	SYBU	6	0.732531
1417	ZNF787	6	0.73235
1418	PRKCH	6	0.732316
1419	GPSM1	6	0.732279
1420	RABEP2	6	0.732223
1421	TUFM	6	0.732159
1422	NNAT	5	0.73215
1423	PGS1	4	0.731998
1424	NACC2	6	0.731717
1425	RIBC2	6	0.731447
1426	RPP30	5	0.731104
1427	CBFA2T3	5	0.730806
1428	TLX1NB	3	0.730802
1429	ALDOB	6	0.730692
1430	CD1C	6	0.730245
1431	SLC36A4	5	0.730203
1432	FERMT3	5	0.729499
1433	MED28	4	0.729381
1434	PADI3	6	0.729292
1435	KIAA1737	6	0.729237
1436	GRIA2	6	0.729119
1437	PRICKLE3	6	0.729113
1438	FAM64A	6	0.728856
1439	ARHGAP20	6	0.728657
1440	FSIP2	6	0.728461
1441	TCEAL2	3	0.728322
1442	TRAP1	5	0.728302
1443	SECISBP2L	6	0.728144
1444	NTN3	6	0.728022
1445	LRRC70	3	0.727746
1446	SLC25A43	5	0.727069
1447	TCTE1	6	0.727063
1448	ABCB1	6	0.727036
1449	MRPL11	5	0.726655
1450	DCTN2	6	0.72664
1451	TPD52	6	0.72637
1452	RABGAP1L	6	0.726136
1453	GLIPR1L1	5	0.726057
1454	FKBP15	6	0.725684
1455	CACNB1	6	0.72544
1456	LRRC34	5	0.725221
1457	THOC1	6	0.725049
1458	PCYOX1L	6	0.725038
1459	C1orf101	5	0.725006
1460	CDH19	5	0.724636
1461	C21orf62	4	0.724422
1462	VPS9D1	6	0.724218
1463	KRT33B	3	0.724136
1464	MAGED2	6	0.723987
1465	PYCR1	5	0.723763
1466	RBBP8NL	6	0.723605
1467	GDF3	6	0.723334
1468	NOL10	6	0.723261
1469	RCOR1	5	0.723151
1470	C2CD4C	5	0.723013
1471	RP2	6	0.72276
1472	MMAA	6	0.722589
1473	EIF2B2	6	0.722441
1474	DSC2	6	0.721927
1475	NGLY1	6	0.721856
1476	NPW	4	0.721663
1477	PELI2	6	0.72166
1478	TOMM70A	6	0.721557
1479	CENPW	5	0.721553
1480	ZNRF1	6	0.721395
1481	CSTB	5	0.721348
1482	MRGBP	6	0.721314
1483	THEGL	6	0.721262
1484	NETO1	6	0.72113
1485	ZNF776	5	0.721073
1486	SLC7A13	5	0.721064
1487	PPP1R14C	4	0.721062
1488	GEMIN4	6	0.721046
1489	UHRF1BP1L	5	0.720745
1490	MPI	6	0.72068
1491	TMBIM6	5	0.720678
1492	TMEM253	6	0.720172
1493	EBF4	5	0.720066
1494	AGBL1	6	0.720062
1495	SF3A3	3	0.719896
1496	AGAP1	6	0.71981
1497	C7orf25	6	0.719807
1498	ZNF780B	3	0.719249
1499	RNF17	6	0.719091
1500	BBS10	6	0.718987
1501	ZNF641	6	0.718972
1502	DNM2	6	0.718944
1503	CINP	6	0.718922
1504	SNX25	5	0.718898
1505	BCAT1	6	0.718666
1506	MESDC2	6	0.718627
1507	DOPEY1	6	0.718489
1508	GLRA3	6	0.718404
1509	CMTM5	6	0.718278
1510	P4HA1	6	0.718229
1511	RNASEH2C	6	0.718226
1512	FTSJ3	6	0.718075
1513	UBR4	6	0.717798
1514	PTGR2	6	0.717629
1515	STXBP5	6	0.717466
1516	C4orf19	5	0.717336
1517	ANAPC5	6	0.717175
1518	BHLHE23	5	0.716948
1519	CTPS2	6	0.71666
1520	UGDH	6	0.716334
1521	ANO6	6	0.716201
1522	NKX6-2	6	0.716128
1523	TEX22	6	0.716125
1524	CHMP1B	5	0.715886
1525	EIF2AK4	6	0.715663
1526	RAB3GAP1	6	0.715636
1527	PLAUR	6	0.715341
1528	ZNF397	4	0.715269
1529	LEMD3	5	0.715264
1530	CDC42EP2	5	0.714915
1531	SGTB	4	0.714883
1532	CCNG2	3	0.714866
1533	PHLDB3	6	0.714819
1534	AKAP7	5	0.714699
1535	POLR1D	4	0.714639
1536	MTM1	6	0.714545
1537	NUPL1	6	0.714489
1538	SHQ1	4	0.714293
1539	NSMF	6	0.714258
1540	SPC24	6	0.713989
1541	TEK	6	0.71361
1542	AGPS	6	0.713579
1543	FRMD4B	6	0.713496
1544	ANGEL1	6	0.713428
1545	KLHDC9	6	0.713417
1546	AK5	6	0.713306
1547	MCOLN3	4	0.713298
1548	CCDC174	6	0.712961
1549	ERCC3	6	0.712941
1550	EPB42	6	0.712697
1551	PRC1	6	0.71268
1552	PRPF19	6	0.712617
1553	KMO	5	0.712577
1554	MAP7D3	5	0.712512
1555	ZFAND2B	5	0.712352
1556	FAM171B	5	0.712039
1557	RAB5B	5	0.712015
1558	ABCC6	6	0.711981
1559	RMDN3	6	0.711943
1560	LRRC58	5	0.711751
1561	FIS1	5	0.711732
1562	VPS13C	6	0.711582
1563	NXPE1	6	0.711498
1564	CASP12	4	0.711387
1565	CUL4B	6	0.711337
1566	WDR6	6	0.711206
1567	CABP2	5	0.711136
1568	SERPINA3	6	0.710918
1569	C5orf38	6	0.710443
1570	MCM8	6	0.71018
1571	BAMBI	3	0.710126
1572	CSRP3	3	0.709942
1573	SPATA18	5	0.709884
1574	BCL10	4	0.709862
1575	MKRN2	6	0.709544
1576	C10orf82	3	0.709516
1577	COX6A2	3	0.709513
1578	ZBED3	4	0.708795
1579	ILF2	5	0.708628
1580	MFAP3L	5	0.708476
1581	RBM44	4	0.708449
1582	PSRC1	5	0.707913
1583	PIWIL1	6	0.707854
1584	OR13C8	4	0.707404
1585	TOMM34	6	0.707332
1586	PHLPP1	6	0.707016
1587	UBE2Z	6	0.707014
1588	BTBD17	6	0.706995
1589	EXOC6B	6	0.706978
1590	HMGCLL1	5	0.706941
1591	MED22	6	0.706906
1592	RBMS2	3	0.706737
1593	PTGES	5	0.706412
1594	PAPD4	3	0.706236
1595	UTP23	5	0.706153
1596	HLCS	6	0.705727
1597	TIMM23	3	0.705662
1598	MYOC	6	0.705649
1599	SYNGR2	4	0.705632
1600	C3orf62	4	0.705327
1601	ZFPL1	6	0.70531
1602	LRPAP1	6	0.705019
1603	C2orf74	3	0.704696
1604	TRIM68	6	0.703875
1605	OR5W2	3	0.703641
1606	AP1S3	4	0.703585
1607	SFSWAP	6	0.703565
1608	ATP6V0A1	6	0.703516
1609	PMM1	6	0.70329
1610	PRMT10	6	0.703025
1611	TMPRSS9	6	0.702964
1612	DHPS	6	0.702555
1613	CES4A	6	0.70252
1614	ANK3	6	0.702457
1615	COG6	6	0.702452
1616	ADO	5	0.70245
1617	LPAR1	6	0.70211
1618	HNMT	5	0.701737
1619	AGBL4	5	0.701638
1620	ZKSCAN7	4	0.701574
1621	CAP2	6	0.701546
1622	FAM71C	3	0.701467
1623	MAMDC2	4	0.701463
1624	FAM111B	3	0.70141
1625	ZFC3H1	5	0.701298
1626	CA3	6	0.701211
1627	TMEM126B	3	0.700776
1628	VARS	6	0.700621
1629	RRAS	6	0.700607
1630	ZSCAN22	6	0.700378
1631	MYPOP	6	0.700351
1632	C9orf163	6	0.700274
1633	PEX10	6	0.700191
1634	RREB1	6	0.700124
1635	IFITM5	6	0.699844
1636	CHDH	6	0.699484
1637	TTLL11	6	0.699478
1638	CD27	6	0.699213
1639	KCNAB1	6	0.699213
1640	ARHGEF25	6	0.69906
1641	TTF1	6	0.699056
1642	PROB1	6	0.698844
1643	EDEM3	6	0.698635
1644	OSBPL9	6	0.698365
1645	C22orf15	6	0.69827
1646	PGRMC2	6	0.698243
1647	TMUB1	6	0.698054
1648	ZPLD1	6	0.697908
1649	PPP3CA	6	0.697842
1650	KIF3C	6	0.697775
1651	SP4	6	0.69766
1652	CMA1	4	0.697456
1653	CLCC1	6	0.697107
1654	ATP6AP1	6	0.696969
1655	SLC45A3	6	0.69679
1656	SPINK8	5	0.696742
1657	NOSIP	6	0.696717
1658	ERMN	4	0.69661
1659	LGALS12	6	0.696029
1660	C19orf66	6	0.696007
1661	LMAN1L	6	0.695928
1662	RPS24	5	0.695848
1663	TMEM173	6	0.695677
1664	TRMT112	5	0.695495
1665	RUNX1T1	6	0.695429
1666	CCRN4L	6	0.695222
1667	GALNT5	6	0.695183
1668	CCNF	6	0.695077
1669	SLC44A4	6	0.694795
1670	MAGI1	6	0.694718
1671	PSMB6	5	0.694608
1672	HTR5A	5	0.694303
1673	MYL6B	4	0.69404
1674	LPIN2	6	0.69388
1675	DCAKD	6	0.693824
1676	EIF3D	5	0.693759
1677	C1orf172	6	0.693729
1678	GALNT18	6	0.693719
1679	CNR1	6	0.693389
1680	PTPRZ1	6	0.692869
1681	SPERT	5	0.692843
1682	KLK12	6	0.692825
1683	MORC3	6	0.692822
1684	SYNE1	6	0.692748
1685	KIF22	6	0.692092
1686	RASSF8	6	0.691961
1687	SMC3	6	0.691907
1688	GMEB1	6	0.691792
1689	HARBI1	6	0.691499
1690	UROC1	5	0.69149
1691	RPA1	6	0.69137
1692	SUCNR1	4	0.691234
1693	PAX3	6	0.691151
1694	DCST2	6	0.690861
1695	KIF27	4	0.690691
1696	TPCN2	6	0.690525
1697	AMPH	5	0.69025
1698	JPH4	6	0.690168
1699	BACH1	6	0.689948
1700	NAA30	5	0.689736
1701	WDR75	5	0.689684
1702	NOM1	6	0.689662
1703	ACTL6A	6	0.689287
1704	KATNA1	6	0.689163
1705	ZSCAN9	6	0.689107
1706	NUP153	6	0.688954
1707	S100A16	3	0.688817
1708	PKHD1	6	0.688814
1709	ERAP2	6	0.688722
1710	C15orf53	4	0.688631
1711	CCDC112	3	0.688366
1712	PROX1	6	0.68831
1713	HINT3	6	0.68821
1714	LY9	6	0.688206
1715	TXNDC11	6	0.688117
1716	FEM1C	6	0.688066
1717	OR52D1	5	0.688037
1718	GTF2E2	4	0.687859
1719	STOML1	5	0.687836
1720	PPP3CB	6	0.687741
1721	ACP5	6	0.687426
1722	SRPX2	6	0.687419
1723	NAPSA	6	0.68734
1724	F2R	6	0.687294
1725	SKIV2L	6	0.687133
1726	ITPKC	6	0.686808
1727	PPP1R14A	4	0.6868
1728	HOXD9	6	0.68679
1729	TMEM88	5	0.686742
1730	LRP2	6	0.686488
1731	IRG1	6	0.686465
1732	BPHL	6	0.686296
1733	KCNN4	6	0.686282
1734	NFATC3	6	0.686254
1735	ZNF396	4	0.686146
1736	MAS1L	4	0.686065
1737	FCHSD1	6	0.685786
1738	DESI2	5	0.685622
1739	SERPINB8	5	0.685605
1740	C17orf82	4	0.685592
1741	C18orf63	5	0.685285
1742	MGARP	5	0.685115
1743	CCL27	4	0.684962
1744	SGCE	6	0.684834
1745	SPATS2	5	0.684568
1746	FUT11	6	0.684529
1747	RFX6	6	0.68444
1748	STX3	6	0.684171
1749	RSPH1	6	0.684069
1750	SPIN3	5	0.683928
1751	SLC47A1	6	0.683921
1752	STRA13	6	0.683545
1753	STAC3	6	0.683502
1754	INO80C	6	0.68343
1755	COLEC12	5	0.682897
1756	VASH1	6	0.682891
1757	DNAJC21	6	0.682853
1758	DHX33	6	0.682798
1759	BCAT2	6	0.682654
1760	RPS6KA6	6	0.682644
1761	GPX4	6	0.682593
1762	CCDC39	5	0.682199
1763	NARS2	4	0.681975
1764	ITGA1	6	0.681719
1765	ZNF212	5	0.681617
1766	ACSL1	6	0.681528
1767	TAF10	6	0.681134
1768	CNTN5	6	0.681111
1769	STIM2	6	0.680984
1770	MROH9	6	0.680843
1771	ZNF629	5	0.680701
1772	DHX9	4	0.680685
1773	BLMH	6	0.680655
1774	GMEB2	6	0.680569
1775	RNASEL	6	0.680402
1776	DCAF5	6	0.680385
1777	NKAPL	5	0.680353
1778	FAM114A2	5	0.680314
1779	DPP8	6	0.680038
1780	GTF2H3	4	0.679848
1781	ALG5	6	0.679769
1782	LAMP2	5	0.679744
1783	CEP104	6	0.67946
1784	PCCB	6	0.679244
1785	SLC10A3	6	0.679206
1786	AFTPH	5	0.679096
1787	EPAS1	6	0.679069
1788	ACADM	6	0.679016
1789	GREM1	4	0.678977
1790	MSL3	6	0.67894
1791	C1orf216	5	0.678357
1792	CRYGC	6	0.678219
1793	PRADC1	3	0.678214
1794	RAB28	6	0.677376
1795	RPUSD3	6	0.677227
1796	CSN3	3	0.67707
1797	SCUBE2	6	0.677016
1798	SMCHD1	6	0.677009
1799	SMC1A	6	0.676845
1800	IGFLR1	6	0.6767
1801	ADRA2C	5	0.676612
1802	TDRD15	3	0.676482
1803	SYN1	6	0.676344
1804	CACNB2	6	0.676324
1805	UBXN4	6	0.67629
1806	TWIST2	6	0.676262
1807	MOAP1	5	0.676213
1808	SIGLEC8	4	0.676148
1809	COL26A1	6	0.675946
1810	RERE	6	0.675742
1811	CDC6	6	0.675732
1812	CCDC15	5	0.675498
1813	CABIN1	6	0.675286
1814	TRIM42	6	0.675237
1815	GAL3ST4	6	0.675185
1816	ALAS1	6	0.675096
1817	PARS2	6	0.675041
1818	C6orf136	6	0.674937
1819	NR1H2	6	0.674759
1820	MGAT3	5	0.67473
1821	PDHB	6	0.674659
1822	SMAD6	5	0.674591
1823	FAM149B1	6	0.674545
1824	BAIAP3	6	0.674541
1825	CHRM3	5	0.674518
1826	JAM2	4	0.674471
1827	NUBP1	6	0.674093
1828	SIK3	5	0.674063
1829	UFSP2	5	0.67403
1830	PROC	6	0.673953
1831	HPCAL4	4	0.673904
1832	TLR10	3	0.673848
1833	ASNA1	6	0.673615
1834	ERMAP	6	0.673456
1835	NUDT2	3	0.673312
1836	AUH	6	0.673203
1837	PDIK1L	3	0.673079
1838	TTC28	6	0.673035
1839	TCN2	6	0.672892
1840	C19orf38	6	0.672777
1841	TMEM260	6	0.672499
1842	UMOD	6	0.672495
1843	SPICE1	5	0.67239
1844	FOXR2	5	0.67232
1845	GCLC	6	0.672313
1846	LRRN1	5	0.672029
1847	IFNB1	3	0.671888
1848	SEC62	3	0.671708
1849	ARHGEF12	6	0.671674
1850	CHST6	6	0.671615
1851	FAM107A	6	0.671508
1852	BTBD3	5	0.671456
1853	GCNT6	6	0.671396
1854	TRIM25	6	0.67132
1855	CYTH1	6	0.671047
1856	SUN5	6	0.671038
1857	CDT1	6	0.671037
1858	LMOD2	6	0.670873
1859	CSMD3	6	0.670808
1860	DPEP1	6	0.670696
1861	HOXD4	6	0.670495
1862	POSTN	6	0.670436
1863	CAPN9	6	0.670422
1864	NKAIN4	5	0.669876
1865	FAM173A	5	0.669844
1866	CREB3	6	0.669648
1867	AP1G1	6	0.669646
1868	GATSL3	6	0.669535
1869	GLOD4	5	0.669356
1870	PADI2	6	0.669339
1871	SLC22A5	6	0.669093
1872	SERTAD2	6	0.669001
1873	RANGAP1	6	0.668982
1874	DPM2	4	0.668784
1875	BCL6B	5	0.668768
1876	FSCN1	3	0.668753
1877	DAG1	6	0.668552
1878	ARMC6	5	0.668415
1879	TBC1D2	6	0.668294
1880	CEBPZ	6	0.668285
1881	SEC24A	6	0.66801
1882	CELSR2	6	0.667901
1883	COL6A3	6	0.667872
1884	PPL	6	0.667866
1885	IARS	6	0.667831
1886	SV2C	6	0.667829
1887	SLC26A9	6	0.667804
1888	ARAP1	5	0.667748
1889	ZNF793	4	0.667508
1890	RBBP4	3	0.667402
1891	MATN4	6	0.66739
1892	FAM188B	6	0.667126
1893	IARS2	6	0.666702
1894	NSUN3	6	0.666505
1895	SPDYC	6	0.666502
1896	BCL11B	5	0.666494
1897	ELN	5	0.666451
1898	NLRC3	6	0.666327
1899	UTP6	6	0.666302
1900	WDR64	6	0.666171
1901	TRPV6	6	0.666115
1902	HOXC13	6	0.666103
1903	ZNF292	6	0.666032
1904	C10orf62	6	0.665992
1905	FCRLB	6	0.665957
1906	SPAG7	6	0.665812
1907	KLHL17	6	0.665805
1908	GNAI1	5	0.665409
1909	ZNF835	5	0.665249
1910	TECTA	6	0.665238
1911	GDPD2	6	0.665013
1912	ZNF544	6	0.664746
1913	PLEKHB2	5	0.664249
1914	F2	6	0.664227
1915	CEP192	6	0.663915
1916	NOL9	5	0.663838
1917	BRD2	6	0.663768
1918	ZNF276	6	0.663752
1919	ATP6V0B	6	0.663627
1920	FAM83B	5	0.66337
1921	SPINT1	6	0.663326
1922	RABAC1	6	0.663307
1923	ELMSAN1	6	0.662957
1924	ANXA10	5	0.662698
1925	SLC9C2	6	0.66226
1926	PDE4DIP	6	0.662197
1927	ZNF165	6	0.662132
1928	IL11RA	6	0.661981
1929	RBPJL	6	0.661899
1930	AFAP1L1	6	0.661826
1931	LRRN3	5	0.661638
1932	RIC8A	6	0.661595
1933	RSG1	6	0.661582
1934	MET	6	0.661542
1935	NRK	6	0.661507
1936	DDB2	6	0.661231
1937	SNX14	5	0.661163
1938	YOD1	6	0.660901
1939	RELB	6	0.660713
1940	FREM2	6	0.660541
1941	GALNT16	6	0.660172
1942	GLDC	6	0.660068
1943	POLN	6	0.659996
1944	GPA33	6	0.659641
1945	ZNF385A	6	0.659473
1946	PTPRT	5	0.659388
1947	GPR64	6	0.659347
1948	APOBEC3A	3	0.65934
1949	C20orf96	6	0.659336
1950	ASB3	6	0.659263
1951	OTUD7A	6	0.659206
1952	TMED8	6	0.65919
1953	KAT5	6	0.658965
1954	BEX4	4	0.658928
1955	SH3BGRL	4	0.658774
1956	FNDC4	6	0.658688
1957	SEPT5	6	0.658379
1958	GRM4	6	0.65835
1959	PGBD1	6	0.65834
1960	PPP1CC	4	0.658323
1961	CRNKL1	6	0.658302
1962	ZNF136	5	0.658301
1963	FAM76B	3	0.658135
1964	PAK1IP1	6	0.657987
1965	TP53TG5	6	0.657973
1966	USP9X	6	0.657913
1967	SLC1A6	6	0.657896
1968	FANK1	6	0.657731
1969	OMP	6	0.65771
1970	SYDE1	6	0.657653
1971	DCP1B	6	0.657315
1972	FBXO11	6	0.657291
1973	CEP89	6	0.657133
1974	MED26	6	0.65705
1975	SMIM2	3	0.656997
1976	ECT2L	6	0.65691
1977	ENTHD2	6	0.656833
1978	PID1	5	0.656722
1979	CCDC140	5	0.656272
1980	EFCAB2	5	0.656145
1981	SERPINF2	5	0.656114
1982	GTF3C4	5	0.655852
1983	TRPV5	6	0.655729
1984	SPTB	6	0.655676
1985	PHF19	6	0.655593
1986	NCAM1	6	0.655592
1987	ATF7IP	6	0.655556
1988	KIF2A	5	0.655551
1989	TRAF5	6	0.655526
1990	HR	5	0.6555
1991	BTG4	5	0.655419
1992	BOLA1	5	0.655378
1993	TJP1	6	0.655202
1994	APOBEC1	5	0.655178
1995	RBFOX2	6	0.654941
1996	PTPN18	6	0.654895
1997	CLIP2	5	0.654831
1998	MLX	6	0.654759
1999	ENDOU	6	0.654676
[truncated: 13,607 more rows]
